# Supplementary material for: A bovine miRNA, bta‐miR‐154c, withstands in vitro human digestion but does not affect cell viability of colorectal human cell lines after transfection
Source: FEBS Open Bio. 2022 Mar 31;12(5):925–36. doi: 10.1002/2211-5463.13402 (PMC9063428; doi:10.1002/2211-5463.13402)
Supplement: Supplementary file 1 — Table S1. Human genes predicted via cross‐species bioinformatic analysis to be affected by bta‐miR‐154c. [file FEB4-12-925-s003.xlsx]

## Sheet: miRWalk2.0 predictions
Gene	EntrezID	miRWalk	miRanda	RNAhybrid	Targetscan	PITA	Predicted by # programs
ACTN2	88	1	1	1	1	1	5
ADH1B	125	1	1	1	1	1	5
ALDOB	229	1	1	1	1	1	5
AMBN	258	1	1	1	1	1	5
ANXA7	310	1	1	1	1	1	5
FAS	355	1	1	1	1	1	5
AXL	558	1	1	1	1	1	5
BAI3	577	1	1	1	1	1	5
BBS2	583	1	1	1	1	1	5
BMP5	653	1	1	1	1	1	5
BMPR1A	657	1	1	1	1	1	5
DST	667	1	1	1	1	1	5
ZFP36L1	677	1	1	1	1	1	5
CA8	767	1	1	1	1	1	5
CACNA1D	776	1	1	1	1	1	5
CD8A	925	1	1	1	1	1	5
CD28	940	1	1	1	1	1	5
ENTPD5	957	1	1	1	1	1	5
CDC42	998	1	1	1	1	1	5
CHRM1	1128	1	1	1	1	1	5
CLTA	1211	1	1	1	1	1	5
LTB4R	1241	1	1	1	1	1	5
COL10A1	1300	1	1	1	1	1	5
CSTF1	1477	1	1	1	1	1	5
CYP2C8	1558	1	1	1	1	1	5
DCN	1634	1	1	1	1	1	5
DFFA	1676	1	1	1	1	1	5
DYNC1I2	1781	1	1	1	1	1	5
DPYD	1806	1	1	1	1	1	5
EGFR	1956	1	1	1	1	1	5
EGR2	1959	1	1	1	1	1	5
EVI2A	2123	1	1	1	1	1	5
EVX1	2128	1	1	1	1	1	5
F13A1	2162	1	1	1	1	1	5
FCGR3A	2214	1	1	1	1	1	5
GPC5	2262	1	1	1	1	1	5
FHL1	2273	1	1	1	1	1	5
FLG	2312	1	1	1	1	1	5
GANC	2595	1	1	1	1	1	5
GATM	2628	1	1	1	1	1	5
GBP1	2633	1	1	1	1	1	5
GBP3	2635	1	1	1	1	1	5
GC	2638	1	1	1	1	1	5
GCSH	2653	1	1	1	1	1	5
GJA1	2697	1	1	1	1	1	5
GLRB	2743	1	1	1	1	1	5
GPR1	2825	1	1	1	1	1	5
CXCR3	2833	1	1	1	1	1	5
GRIA4	2893	1	1	1	1	1	5
GRIN2B	2904	1	1	1	1	1	5
HABP2	3026	1	1	1	1	1	5
NRG1	3084	1	1	1	1	1	5
HLA-DQA1	3117	1	1	1	1	1	5
HOXA13	3209	1	1	1	1	1	5
IFNG	3458	1	1	1	1	1	5
CXCR2	3579	1	1	1	1	1	5
KIF2A	3796	1	1	1	1	1	5
KNG1	3827	1	1	1	1	1	5
LCT	3938	1	1	1	1	1	5
LDHA	3939	1	1	1	1	1	5
LGALS3	3958	1	1	1	1	1	5
LPL	4023	1	1	1	1	1	5
SMAD9	4093	1	1	1	1	1	5
MAK	4117	1	1	1	1	1	5
MCM3	4172	1	1	1	1	1	5
CTAGE5	4253	1	1	1	1	1	5
MGST1	4257	1	1	1	1	1	5
MRE11A	4361	1	1	1	1	1	5
MUC4	4585	1	1	1	1	1	5
NARS	4677	1	1	1	1	1	5
NEFL	4747	1	1	1	1	1	5
NEUROD2	4761	1	1	1	1	1	5
NFX1	4799	1	1	1	1	1	5
NFYB	4801	1	1	1	1	1	5
NOV	4856	1	1	1	1	1	5
NRL	4901	1	1	1	1	1	5
OPRM1	4988	1	1	1	1	1	5
CNTN3	5067	1	1	1	1	1	5
PAX9	5083	1	1	1	1	1	5
CDK16	5127	1	1	1	1	1	5
PDE4B	5142	1	1	1	1	1	5
PFDN1	5201	1	1	1	1	1	5
PFDN4	5203	1	1	1	1	1	5
SERPINB10	5273	1	1	1	1	1	5
PKP2	5318	1	1	1	1	1	5
PLCB4	5332	1	1	1	1	1	5
PLCG2	5336	1	1	1	1	1	5
PLS1	5357	1	1	1	1	1	5
PLSCR1	5359	1	1	1	1	1	5
MED1	5469	1	1	1	1	1	5
PPL	5493	1	1	1	1	1	5
EIF2AK2	5610	1	1	1	1	1	5
RELN	5649	1	1	1	1	1	5
PSMD5	5711	1	1	1	1	1	5
PTK6	5753	1	1	1	1	1	5
TWF1	5756	1	1	1	1	1	5
PTPN9	5780	1	1	1	1	1	5
RAD17	5884	1	1	1	1	1	5
RAP1A	5906	1	1	1	1	1	5
RNASEL	6041	1	1	1	1	1	5
RYR2	6262	1	1	1	1	1	5
SCP2	6342	1	1	1	1	1	5
CXCL11	6373	1	1	1	1	1	5
SELPLG	6404	1	1	1	1	1	5
SEMG1	6406	1	1	1	1	1	5
SFTPD	6441	1	1	1	1	1	5
ST3GAL3	6487	1	1	1	1	1	5
SLC22A3	6581	1	1	1	1	1	5
SLN	6588	1	1	1	1	1	5
SOX5	6660	1	1	1	1	1	5
SP100	6672	1	1	1	1	1	5
SPTBN1	6711	1	1	1	1	1	5
SRD5A2	6716	1	1	1	1	1	5
SRP72	6731	1	1	1	1	1	5
SSFA2	6744	1	1	1	1	1	5
STX3	6809	1	1	1	1	1	5
TAF4B	6875	1	1	1	1	1	5
TAF12	6883	1	1	1	1	1	5
TBCA	6902	1	1	1	1	1	5
TBX5	6910	1	1	1	1	1	5
DYNLT3	6990	1	1	1	1	1	5
TFAP2B	7021	1	1	1	1	1	5
TFR2	7036	1	1	1	1	1	5
TGIF1	7050	1	1	1	1	1	5
TCHH	7062	1	1	1	1	1	5
TTPA	7274	1	1	1	1	1	5
TUFT1	7286	1	1	1	1	1	5
UBE2B	7320	1	1	1	1	1	5
UGDH	7358	1	1	1	1	1	5
VCL	7414	1	1	1	1	1	5
VIP	7432	1	1	1	1	1	5
WNT2	7472	1	1	1	1	1	5
ZNF177	7730	1	1	1	1	1	5
PRDM2	7799	1	1	1	1	1	5
PLA2G7	7941	1	1	1	1	1	5
SLC25A16	8034	1	1	1	1	1	5
SHOC2	8036	1	1	1	1	1	5
KLRC4	8302	1	1	1	1	1	5
HIST1H4G	8369	1	1	1	1	1	5
SPARCL1	8404	1	1	1	1	1	5
GEMIN2	8487	1	1	1	1	1	5
LGR5	8549	1	1	1	1	1	5
PPAP2B	8613	1	1	1	1	1	5
RTCA	8634	1	1	1	1	1	5
TNFSF14	8740	1	1	1	1	1	5
TNFSF10	8743	1	1	1	1	1	5
AP1S2	8905	1	1	1	1	1	5
TRPA1	8989	1	1	1	1	1	5
XKRY	9082	1	1	1	1	1	5
TMSB4Y	9087	1	1	1	1	1	5
TMEM257	9142	1	1	1	1	1	5
SYNGR1	9145	1	1	1	1	1	5
DGKI	9162	1	1	1	1	1	5
AP4M1	9179	1	1	1	1	1	5
RAB11B	9230	1	1	1	1	1	5
GTF3C3	9330	1	1	1	1	1	5
GLP2R	9340	1	1	1	1	1	5
TMPRSS11D	9407	1	1	1	1	1	5
GGPS1	9453	1	1	1	1	1	5
ZNF254	9534	1	1	1	1	1	5
GDA	9615	1	1	1	1	1	5
FEZ2	9637	1	1	1	1	1	5
ZFYVE16	9765	1	1	1	1	1	5
MELK	9833	1	1	1	1	1	5
ZC3H11A	9877	1	1	1	1	1	5
TRANK1	9881	1	1	1	1	1	5
KCNE2	9992	1	1	1	1	1	5
GNPDA1	10007	1	1	1	1	1	5
SGK2	10110	1	1	1	1	1	5
CLEC3A	10143	1	1	1	1	1	5
OLIG2	10215	1	1	1	1	1	5
TRIB1	10221	1	1	1	1	1	5
GPA33	10223	1	1	1	1	1	5
KCNMB2	10242	1	1	1	1	1	5
DENND4A	10260	1	1	1	1	1	5
SF3B4	10262	1	1	1	1	1	5
IRX5	10265	1	1	1	1	1	5
UBE4B	10277	1	1	1	1	1	5
SAP18	10284	1	1	1	1	1	5
ABCA8	10351	1	1	1	1	1	5
BPNT1	10380	1	1	1	1	1	5
SCML2	10389	1	1	1	1	1	5
CAP2	10486	1	1	1	1	1	5
AVIL	10677	1	1	1	1	1	5
ZNF268	10795	1	1	1	1	1	5
DBF4	10926	1	1	1	1	1	5
PRSS21	10942	1	1	1	1	1	5
TOMM34	10953	1	1	1	1	1	5
KDELR3	11015	1	1	1	1	1	5
NUPL2	11097	1	1	1	1	1	5
DNAJC8	22826	1	1	1	1	1	5
ZBTB1	22890	1	1	1	1	1	5
HMGXB3	22993	1	1	1	1	1	5
VWA8	23078	1	1	1	1	1	5
FRMD4B	23150	1	1	1	1	1	5
SNX13	23161	1	1	1	1	1	5
FAM120A	23196	1	1	1	1	1	5
ANKS1A	23294	1	1	1	1	1	5
MAN2B2	23324	1	1	1	1	1	5
SUN1	23353	1	1	1	1	1	5
GRIP1	23426	1	1	1	1	1	5
TGDS	23483	1	1	1	1	1	5
RIMBP2	23504	1	1	1	1	1	5
NNT	23530	1	1	1	1	1	5
PIGN	23556	1	1	1	1	1	5
CDC42EP4	23580	1	1	1	1	1	5
DAPK2	23604	1	1	1	1	1	5
ZMYND8	23613	1	1	1	1	1	5
LRRC6	23639	1	1	1	1	1	5
GSPT2	23708	1	1	1	1	1	5
FLRT3	23767	1	1	1	1	1	5
BCL2L13	23786	1	1	1	1	1	5
MTO1	25821	1	1	1	1	1	5
ASF1A	25842	1	1	1	1	1	5
CHRDL2	25884	1	1	1	1	1	5
ABI3BP	25890	1	1	1	1	1	5
TRIM58	25893	1	1	1	1	1	5
CNRIP1	25927	1	1	1	1	1	5
KBTBD2	25948	1	1	1	1	1	5
L3MBTL1	26013	1	1	1	1	1	5
SIPA1L1	26037	1	1	1	1	1	5
PTPN20B	26095	1	1	1	1	1	5
MTG2	26164	1	1	1	1	1	5
TINF2	26277	1	1	1	1	1	5
NBEA	26960	1	1	1	1	1	5
USP21	27005	1	1	1	1	1	5
KCNV1	27012	1	1	1	1	1	5
ACAD8	27034	1	1	1	1	1	5
MORC1	27136	1	1	1	1	1	5
AHDC1	27245	1	1	1	1	1	5
TOX3	27324	1	1	1	1	1	5
STK39	27347	1	1	1	1	1	5
SGSM3	27352	1	1	1	1	1	5
SNX24	28966	1	1	1	1	1	5
MED4	29079	1	1	1	1	1	5
GPR171	29909	1	1	1	1	1	5
LRP12	29967	1	1	1	1	1	5
NXPH1	30010	1	1	1	1	1	5
KLK12	43849	1	1	1	1	1	5
PNPLA8	50640	1	1	1	1	1	5
SPOCK3	50859	1	1	1	1	1	5
ISOC1	51015	1	1	1	1	1	5
NAA20	51126	1	1	1	1	1	5
HN1	51155	1	1	1	1	1	5
HSD17B11	51170	1	1	1	1	1	5
HAO2	51179	1	1	1	1	1	5
DUSP13	51207	1	1	1	1	1	5
UBAP1	51271	1	1	1	1	1	5
TLR7	51284	1	1	1	1	1	5
TLR8	51311	1	1	1	1	1	5
TAOK3	51347	1	1	1	1	1	5
WNT16	51384	1	1	1	1	1	5
POLK	51426	1	1	1	1	1	5
SNX9	51429	1	1	1	1	1	5
DTL	51514	1	1	1	1	1	5
TMEM14C	51522	1	1	1	1	1	5
NLK	51701	1	1	1	1	1	5
CYB5R1	51706	1	1	1	1	1	5
ZAK	51776	1	1	1	1	1	5
BCL11A	53335	1	1	1	1	1	5
P2RY13	53829	1	1	1	1	1	5
CNTN5	53942	1	1	1	1	1	5
CLIC6	54102	1	1	1	1	1	5
GPR88	54112	1	1	1	1	1	5
GPR85	54329	1	1	1	1	1	5
HMGCLL1	54511	1	1	1	1	1	5
EXOC6	54536	1	1	1	1	1	5
UGT1A8	54576	1	1	1	1	1	5
CNGB3	54714	1	1	1	1	1	5
SLC35F2	54733	1	1	1	1	1	5
FEV	54738	1	1	1	1	1	5
SAMD9	54809	1	1	1	1	1	5
ZNF280D	54816	1	1	1	1	1	5
ARHGEF38	54848	1	1	1	1	1	5
ANKHD1	54882	1	1	1	1	1	5
LAX1	54900	1	1	1	1	1	5
FAM206A	54942	1	1	1	1	1	5
DPPA4	55211	1	1	1	1	1	5
TMA16	55319	1	1	1	1	1	5
HEMGN	55363	1	1	1	1	1	5
AP1AR	55435	1	1	1	1	1	5
STRADB	55437	1	1	1	1	1	5
DDX60	55601	1	1	1	1	1	5
CDKN2AIP	55602	1	1	1	1	1	5
FAR2	55711	1	1	1	1	1	5
CHFR	55743	1	1	1	1	1	5
TBC1D23	55773	1	1	1	1	1	5
CAND1	55832	1	1	1	1	1	5
PLGRKT	55848	1	1	1	1	1	5
ZC4H2	55906	1	1	1	1	1	5
BAIAP2L1	55971	1	1	1	1	1	5
KLHL7	55975	1	1	1	1	1	5
ZNF253	56242	1	1	1	1	1	5
BEX4	56271	1	1	1	1	1	5
CHST7	56548	1	1	1	1	1	5
C10orf2	56652	1	1	1	1	1	5
CELF4	56853	1	1	1	1	1	5
ANKS1B	56899	1	1	1	1	1	5
PNO1	56902	1	1	1	1	1	5
THAP10	56906	1	1	1	1	1	5
STARD7	56910	1	1	1	1	1	5
MEPE	56955	1	1	1	1	1	5
EPPIN	57119	1	1	1	1	1	5
MRS2	57380	1	1	1	1	1	5
PCDH10	57575	1	1	1	1	1	5
KIF17	57576	1	1	1	1	1	5
FNIP2	57600	1	1	1	1	1	5
STIM2	57620	1	1	1	1	1	5
KLHL1	57626	1	1	1	1	1	5
PHF12	57649	1	1	1	1	1	5
MIER1	57708	1	1	1	1	1	5
ANO8	57719	1	1	1	1	1	5
OSTC	58505	1	1	1	1	1	5
KMT2C	58508	1	1	1	1	1	5
KLHL12	59349	1	1	1	1	1	5
MRPL17	63875	1	1	1	1	1	5
PKNOX2	63876	1	1	1	1	1	5
FAM111A	63901	1	1	1	1	1	5
CDH23	64072	1	1	1	1	1	5
CENPK	64105	1	1	1	1	1	5
AZI2	64343	1	1	1	1	1	5
ANAPC1	64682	1	1	1	1	1	5
ACBD3	64746	1	1	1	1	1	5
2018-03-01	64757	1	1	1	1	1	5
AEN	64782	1	1	1	1	1	5
PRAMEF1	65121	1	1	1	1	1	5
PLEKHA3	65977	1	1	1	1	1	5
GDAP1L1	78997	1	1	1	1	1	5
GNPTAB	79158	1	1	1	1	1	5
FCRL2	79368	1	1	1	1	1	5
WDR25	79446	1	1	1	1	1	5
C10orf76	79591	1	1	1	1	1	5
NEIL1	79661	1	1	1	1	1	5
PLEKHF2	79666	1	1	1	1	1	5
MSANTD2	79684	1	1	1	1	1	5
VPS37B	79720	1	1	1	1	1	5
KATNBL1	79768	1	1	1	1	1	5
CSPP1	79848	1	1	1	1	1	5
ZNF671	79891	1	1	1	1	1	5
C7orf69	80099	1	1	1	1	1	5
CCDC176	80127	1	1	1	1	1	5
SGPP1	81537	1	1	1	1	1	5
STMN4	81551	1	1	1	1	1	5
RNF170	81790	1	1	1	1	1	5
TMEM14B	81853	1	1	1	1	1	5
ARHGAP24	83478	1	1	1	1	1	5
SYT15	83849	1	1	1	1	1	5
ANGPTL6	83854	1	1	1	1	1	5
KRTAP9-2	83899	1	1	1	1	1	5
KRTAP9-8	83901	1	1	1	1	1	5
SPRTN	83932	1	1	1	1	1	5
RASSF4	83937	1	1	1	1	1	5
SLC41A2	84102	1	1	1	1	1	5
SGIP1	84251	1	1	1	1	1	5
RPAIN	84268	1	1	1	1	1	5
YIPF4	84272	1	1	1	1	1	5
LLPH	84298	1	1	1	1	1	5
HOOK3	84376	1	1	1	1	1	5
ABLIM2	84448	1	1	1	1	1	5
ZC3H8	84524	1	1	1	1	1	5
CARD6	84674	1	1	1	1	1	5
ZNF566	84924	1	1	1	1	1	5
KRTAP9-4	85280	1	1	1	1	1	5
RHPN2	85415	1	1	1	1	1	5
UBE3B	89910	1	1	1	1	1	5
ZNF439	90594	1	1	1	1	1	5
TMEM67	91147	1	1	1	1	1	5
ZNF502	91392	1	1	1	1	1	5
EPSTI1	94240	1	1	1	1	1	5
TGS1	96764	1	1	1	1	1	5
TMEM200A	114801	1	1	1	1	1	5
WDR31	114987	1	1	1	1	1	5
ZNF501	115560	1	1	1	1	1	5
RNF166	115992	1	1	1	1	1	5
BATF2	116071	1	1	1	1	1	5
DIRC1	116093	1	1	1	1	1	5
CATSPER2	117155	1	1	1	1	1	5
TAGAP	117289	1	1	1	1	1	5
TRIM6	117854	1	1	1	1	1	5
COLCA2	120376	1	1	1	1	1	5
RXFP2	122042	1	1	1	1	1	5
SLAIN1	122060	1	1	1	1	1	5
SENP8	123228	1	1	1	1	1	5
FOPNL	123811	1	1	1	1	1	5
TTC39C	125488	1	1	1	1	1	5
ZNF491	126069	1	1	1	1	1	5
ZNF440	126070	1	1	1	1	1	5
TATDN3	128387	1	1	1	1	1	5
TMEM18	129787	1	1	1	1	1	5
CCDC148	130940	1	1	1	1	1	5
KCNH8	131096	1	1	1	1	1	5
DNAJC19	131118	1	1	1	1	1	5
FAM43A	131583	1	1	1	1	1	5
TMEM155	132332	1	1	1	1	1	5
STARD4	134429	1	1	1	1	1	5
C9orf57	138240	1	1	1	1	1	5
DCAF12L1	139170	1	1	1	1	1	5
CBLN4	140689	1	1	1	1	1	5
ASB15	142685	1	1	1	1	1	5
CPNE8	144402	1	1	1	1	1	5
C12orf55	144535	1	1	1	1	1	5
CBLN2	147381	1	1	1	1	1	5
MOB3C	148932	1	1	1	1	1	5
CNTN4	152330	1	1	1	1	1	5
SH3RF2	153769	1	1	1	1	1	5
GIMAP8	155038	1	1	1	1	1	5
C9orf66	157983	1	1	1	1	1	5
C9orf163	158055	1	1	1	1	1	5
TTLL11	158135	1	1	1	1	1	5
CXorf65	158830	1	1	1	1	1	5
EXD1	161829	1	1	1	1	1	5
ZFP1	162239	1	1	1	1	1	5
ZNF780B	163131	1	1	1	1	1	5
WFDC13	164237	1	1	1	1	1	5
GPR156	165829	1	1	1	1	1	5
RBM46	166863	1	1	1	1	1	5
FAM46D	169966	1	1	1	1	1	5
TCEANC	170082	1	1	1	1	1	5
FAM9B	171483	1	1	1	1	1	5
AAED1	195827	1	1	1	1	1	5
ZFC3H1	196441	1	1	1	1	1	5
LCTL	197021	1	1	1	1	1	5
PLD5	200150	1	1	1	1	1	5
ZCCHC5	203430	1	1	1	1	1	5
CCDC89	220388	1	1	1	1	1	5
NT5DC1	221294	1	1	1	1	1	5
BEND6	221336	1	1	1	1	1	5
VSTM2A	222008	1	1	1	1	1	5
PDZD9	255762	1	1	1	1	1	5
SYT14	255928	1	1	1	1	1	5
SHPRH	257218	1	1	1	1	1	5
FDCSP	260436	1	1	1	1	1	5
C10orf53	282966	1	1	1	1	1	5
SPRYD4	283377	1	1	1	1	1	5
GOLGA6L2	283685	1	1	1	1	1	5
ZNF780A	284323	1	1	1	1	1	5
FRYL	285527	1	1	1	1	1	5
PPP1R42	286187	1	1	1	1	1	5
FAM149B1	317662	1	1	1	1	1	5
C14orf39	317761	1	1	1	1	1	5
CHSY3	337876	1	1	1	1	1	5
FAM92B	339145	1	1	1	1	1	5
BRINP3	339479	1	1	1	1	1	5
SLC35D3	340146	1	1	1	1	1	5
ZNF680	340252	1	1	1	1	1	5
VSIG1	340547	1	1	1	1	1	5
STAC2	342667	1	1	1	1	1	5
CDKL4	344387	1	1	1	1	1	5
AMIGO2	347902	1	1	1	1	1	5
ABCA1	19	1	1	1	1	0	4
ABL2	27	1	1	1	1	0	4
ACADL	33	1	1	1	0	1	4
ACADSB	36	1	1	1	0	1	4
ACTN2	88	1	1	1	1	0	4
ADAM10	102	1	1	1	0	1	4
ADARB2	105	1	1	1	1	0	4
ADCY6	112	1	1	1	1	0	4
ADD3	120	1	1	1	0	1	4
ADH1A	124	0	1	1	1	1	4
ADH1C	126	0	1	1	1	1	4
ADH6	130	0	1	1	1	1	4
ADK	132	1	1	1	0	1	4
ADPRH	141	1	1	1	1	0	4
ADRBK2	157	1	1	1	1	0	4
AP1G1	164	1	1	1	1	0	4
AGTR1	185	1	1	1	0	1	4
AK4	205	1	1	1	1	0	4
ALAD	210	1	1	1	0	1	4
ALCAM	214	1	1	1	0	1	4
ALDH2	217	1	1	1	0	1	4
ALDH1A3	220	1	1	1	0	1	4
AMD1	262	1	1	1	1	0	4
ANGPT1	284	1	1	1	1	0	4
APBA1	320	1	1	1	1	0	4
APBB2	323	1	1	1	1	0	4
APP	351	1	1	1	0	1	4
APRT	353	0	1	1	1	1	4
AQP4	361	1	1	1	1	0	4
AR	367	1	1	1	0	1	4
ARF6	382	1	1	1	1	0	4
ARG2	384	1	1	1	0	1	4
ARHGAP5	394	1	1	1	1	0	4
ATP1B2	482	1	1	1	0	1	4
ATP1B3	483	1	1	1	0	1	4
ATP5G3	518	1	1	1	1	0	4
ATP6V1A	523	1	1	1	1	0	4
ATP6V1B2	526	1	1	1	0	1	4
ATP7A	538	1	1	1	1	0	4
ATRX	546	1	1	1	1	0	4
AVPR1A	552	1	1	1	1	0	4
BCAT1	586	1	1	1	1	0	4
BCL2	596	1	1	1	1	0	4
BDNF	627	1	1	1	1	0	4
BICD1	636	1	1	1	0	1	4
BMP3	651	1	1	1	1	0	4
BMPR2	659	1	1	1	1	0	4
BMX	660	1	1	1	0	1	4
BRAF	673	1	1	1	1	0	4
KLF5	688	1	1	1	0	1	4
BTN1A1	696	1	1	1	0	1	4
OSGIN2	734	1	1	1	1	0	4
LDLRAD4	753	1	1	1	1	0	4
CACNA1C	775	1	1	1	1	0	4
CACNB4	785	1	1	1	1	0	4
CALD1	800	1	1	1	1	0	4
CAMK4	814	1	1	1	1	0	4
CARS	833	1	1	1	0	1	4
CASP3	836	1	1	1	0	1	4
RUNX1	861	1	1	1	1	0	4
CBL	867	1	1	1	1	0	4
CBLB	868	1	1	1	1	0	4
CCNC	892	1	1	1	0	1	4
CCNG1	900	1	1	1	0	1	4
CCNH	902	1	1	1	0	1	4
CD2	914	1	1	1	0	1	4
MS4A1	931	1	1	1	1	0	4
CD28	940	1	1	1	1	0	4
ENTPD1	953	1	1	1	1	0	4
CD53	963	1	1	1	0	1	4
CD69	969	1	1	1	0	1	4
CDC5L	988	1	1	1	1	0	4
CDH1	999	1	1	1	1	0	4
CDH2	1000	0	1	1	1	1	4
CDH6	1004	1	1	1	1	0	4
CDH10	1008	1	1	1	0	1	4
CDH11	1009	1	1	1	1	0	4
CDH12	1010	0	1	1	1	1	4
CDK6	1021	1	1	1	1	0	4
CDX2	1045	1	1	1	0	1	4
CFL2	1073	1	1	1	1	0	4
CTSC	1075	1	1	1	1	0	4
RCBTB2	1102	1	1	1	0	1	4
FOXN3	1112	1	1	1	1	0	4
CHKA	1119	1	1	1	0	1	4
CHM	1121	1	1	1	1	0	4
CHML	1122	1	1	1	1	0	4
LYST	1130	1	1	1	0	1	4
CHRM3	1131	1	1	1	1	0	4
CHRM5	1133	1	1	1	0	1	4
CKM	1158	1	1	1	0	1	4
CLCN4	1183	1	1	1	1	0	4
CLCN5	1184	1	1	1	1	0	4
CLTC	1213	1	1	1	1	0	4
CNN2	1265	1	1	1	0	1	4
CNR1	1268	1	1	1	1	0	4
CNTN1	1272	1	1	1	1	0	4
COL4A1	1282	0	1	1	1	1	4
COL4A3	1285	1	1	1	1	0	4
COL8A1	1295	1	1	1	1	0	4
CPD	1362	1	1	1	1	0	4
CPT1A	1374	1	1	1	0	1	4
CREBL2	1389	1	1	1	1	0	4
HAPLN1	1404	1	1	1	1	0	4
MAPK14	1432	1	1	1	1	0	4
CSNK1A1	1452	1	1	1	1	0	4
CTNS	1497	1	1	1	1	0	4
CTNNB1	1499	1	1	1	0	1	4
CTPS1	1503	1	1	1	0	1	4
CTSO	1519	1	1	1	0	1	4
CUX1	1523	1	1	1	1	0	4
CXADR	1525	1	1	1	1	0	4
DAB1	1600	1	1	1	1	0	4
DAB2	1601	1	1	1	1	0	4
DAG1	1605	1	1	1	1	0	4
DGKB	1607	1	1	1	1	0	4
DBT	1629	1	1	1	1	0	4
DCX	1641	1	1	1	1	0	4
DMXL1	1657	1	1	1	0	1	4
DFFA	1676	1	1	1	1	0	4
NQO1	1728	1	1	1	0	1	4
DLD	1738	1	1	1	0	1	4
DYNC1I2	1781	1	1	1	1	0	4
TRDMT1	1787	0	1	1	1	1	4
DNMT3A	1788	1	1	1	0	1	4
DRP2	1821	1	1	1	1	0	4
DSC3	1825	1	1	1	1	0	4
DSG1	1828	1	1	1	1	0	4
DSG3	1830	1	1	1	1	0	4
SLC26A2	1836	1	1	1	1	0	4
DTNA	1837	1	1	1	1	0	4
DUSP1	1843	1	1	1	0	1	4
DYRK1A	1859	1	1	1	1	0	4
EBF1	1879	1	1	1	1	0	4
EFNA5	1946	1	1	1	1	0	4
MEGF6	1953	1	1	1	1	0	4
MEGF9	1955	1	1	1	1	0	4
EGFR	1956	1	1	1	1	0	4
EIF4EBP2	1979	1	1	1	1	0	4
ELK3	2004	1	1	1	0	1	4
ELK4	2005	1	1	1	1	0	4
ENPEP	2028	0	1	1	1	1	4
ENSA	2029	0	1	1	1	1	4
STOM	2040	1	1	1	1	0	4
EPHA3	2042	1	1	1	1	0	4
EPHA4	2043	1	1	1	1	0	4
EPHA5	2044	1	1	1	1	0	4
EPHA7	2045	1	1	1	1	0	4
CLN8	2055	1	1	1	1	0	4
ERBB4	2066	1	1	1	1	0	4
EREG	2069	1	1	1	1	0	4
EYA4	2070	1	1	1	1	0	4
ERCC6	2074	1	1	1	1	0	4
ETS1	2113	1	1	1	1	0	4
ETV5	2119	1	1	1	1	0	4
ETV6	2120	1	1	1	1	0	4
EYA1	2138	1	1	1	0	1	4
F8	2157	0	1	1	1	1	4
FABP2	2169	1	1	1	0	1	4
ACSL4	2182	1	1	1	1	0	4
FCER1A	2205	1	1	1	0	1	4
FGF2	2247	1	1	1	1	0	4
FGF5	2250	1	1	1	1	0	4
FGFR2	2263	1	1	1	0	1	4
FKBP5	2289	1	1	1	1	0	4
FOXG1	2290	1	1	1	0	1	4
AFF2	2334	1	1	1	1	0	4
FN1	2335	1	1	1	0	1	4
FXN	2395	1	1	1	1	0	4
CENPI	2491	1	1	1	0	1	4
ADAM2	2515	0	1	1	1	1	4
GABPB1	2553	1	1	1	0	1	4
GABRA1	2554	1	1	1	1	0	4
GABRA2	2555	1	1	1	1	0	4
GABRA4	2557	1	1	1	1	0	4
GABRB2	2561	1	1	1	1	0	4
GABRB3	2562	1	1	1	1	0	4
GABRG1	2565	1	1	1	1	0	4
GABRP	2568	1	1	1	0	1	4
GATA2	2624	1	1	1	0	1	4
GCH1	2643	1	1	1	1	0	4
GCNT1	2650	1	1	1	1	0	4
GDNF	2668	1	1	1	1	0	4
GFPT1	2673	1	1	1	1	0	4
GFRA1	2674	1	1	1	1	0	4
GK	2710	1	1	1	0	1	4
GCLM	2730	1	1	1	0	1	4
GLG1	2734	1	1	1	1	0	4
GLUL	2752	1	1	1	1	0	4
GNAL	2774	1	1	1	1	0	4
GNAT1	2779	0	1	1	1	1	4
GNG10	2790	0	1	1	1	1	4
GNGT1	2792	1	1	1	0	1	4
GNGT2	2793	1	1	1	0	1	4
GNL1	2794	1	1	1	1	0	4
GOLGA3	2802	1	1	1	1	0	4
GOLGB1	2804	1	1	1	0	1	4
GPM6A	2823	1	1	1	0	1	4
GPM6B	2824	0	1	1	1	1	4
GPR26	2849	1	1	1	1	0	4
GRIA1	2890	1	1	1	1	0	4
GRIA3	2892	0	1	1	1	1	4
GRIA4	2893	1	1	1	1	0	4
GRIK2	2898	0	1	1	1	1	4
GRIK3	2899	1	1	1	1	0	4
GRIN2A	2903	1	1	1	0	1	4
GRIN2A	2903	1	1	1	1	0	4
GRIN2B	2904	1	1	1	1	0	4
GRM1	2911	1	1	1	1	0	4
GRM5	2915	1	1	1	1	0	4
GRM7	2917	1	1	1	0	1	4
GRPR	2925	1	1	1	0	1	4
GSK3B	2932	1	1	1	1	0	4
GSTA1	2938	1	1	1	0	1	4
GSTA4	2941	0	1	1	1	1	4
GSTM2	2946	1	1	1	0	1	4
GSTT2	2953	1	1	1	0	1	4
GTF2A2	2958	1	1	1	0	1	4
GUCY1A2	2977	1	1	1	1	0	4
H1F0	3005	1	1	1	0	1	4
HCLS1	3059	1	1	1	0	1	4
UBE2K	3093	1	1	1	1	0	4
HK1	3098	1	1	1	0	1	4
HMGN1	3150	1	1	1	0	1	4
HNF4G	3174	1	1	1	1	0	4
HNRNPA1	3178	1	1	1	0	1	4
HNRNPH1	3187	1	1	1	0	1	4
HOXC8	3224	1	1	1	0	1	4
PRMT2	3275	1	1	1	1	0	4
HSBP1	3281	1	1	1	0	1	4
IGSF3	3321	1	1	1	1	0	4
HUS1	3364	1	1	1	1	0	4
IBSP	3381	1	1	1	0	1	4
IRF8	3394	1	1	1	0	1	4
IDH1	3417	1	1	1	0	1	4
IFIT3	3437	1	1	1	0	1	4
IFNAR2	3455	1	1	1	0	1	4
IGF1	3479	1	1	1	1	0	4
IGF1R	3480	1	1	1	1	0	4
IGFBP3	3486	1	1	1	1	0	4
IKBKB	3551	1	1	1	0	1	4
IL1RAP	3556	1	1	1	1	0	4
IL2RB	3560	1	1	1	1	0	4
IL6ST	3572	1	1	1	1	0	4
IL7	3574	1	1	1	0	1	4
IL8	3576	1	1	1	0	1	4
CXCR1	3577	1	1	1	0	1	4
IL15	3600	1	1	1	0	1	4
ILF3	3609	1	1	1	1	0	4
CXCL10	3627	1	1	1	0	1	4
IPP	3652	1	1	1	0	1	4
ITGAV	3685	1	1	1	1	0	4
ITGAX	3687	1	1	1	0	1	4
ITGB1	3688	1	1	1	0	1	4
ITGB8	3696	1	1	1	1	0	4
JAK2	3717	1	1	1	1	0	4
KCNA3	3738	1	1	1	1	0	4
KCNA6	3742	1	1	1	1	0	4
KCNC2	3747	1	1	1	1	0	4
KCNC4	3749	1	1	1	0	1	4
KCND2	3751	1	1	1	1	0	4
KCNJ3	3760	1	1	1	1	0	4
KCNJ15	3772	1	1	1	1	0	4
KCNJ16	3773	1	1	1	1	0	4
KCNMA1	3778	1	1	1	1	0	4
KCNN3	3782	1	1	1	1	0	4
KCNQ3	3786	1	1	1	1	0	4
KIF11	3832	0	1	1	1	1	4
KPNA1	3836	1	1	1	1	0	4
KRT82	3888	0	1	1	1	1	4
LAMC2	3918	1	1	1	0	1	4
LAMP2	3920	1	1	1	1	0	4
LEPR	3953	1	1	1	1	0	4
LGALS8	3964	1	1	1	1	0	4
LIFR	3977	1	1	1	1	0	4
LIMK2	3985	1	1	1	0	1	4
LIPA	3988	0	1	1	1	1	4
LIPC	3990	1	1	1	0	1	4
FADS1	3992	1	1	1	1	0	4
LMNB1	4001	1	1	1	0	1	4
LOX	4015	1	1	1	1	0	4
LPP	4026	1	1	1	1	0	4
LRP2	4036	0	1	1	1	1	4
LRP6	4040	1	1	1	0	1	4
LSAMP	4045	1	1	1	1	0	4
LYZ	4069	1	1	1	0	1	4
MXD1	4084	1	1	1	1	0	4
SMAD9	4093	1	1	1	1	0	4
MAGEB2	4113	1	1	1	0	1	4
MAN1A1	4121	1	1	1	1	0	4
MAP1B	4131	1	1	1	1	0	4
MARK1	4139	1	1	1	1	0	4
MATN2	4147	1	1	1	0	1	4
MCC	4163	1	1	1	1	0	4
DNAJB9	4189	1	1	1	1	0	4
MDM2	4193	1	1	1	1	0	4
ME1	4199	1	1	1	0	1	4
ME2	4200	1	1	1	1	0	4
MECP2	4204	1	1	1	1	0	4
MEF2C	4208	1	1	1	1	0	4
MFAP3	4238	1	1	1	1	0	4
MGST1	4257	1	1	1	1	0	4
MIP	4284	1	1	1	0	1	4
ATXN3	4287	1	1	1	0	1	4
ATXN3	4287	1	1	1	1	0	4
MKLN1	4289	1	1	1	1	0	4
MAP3K9	4293	1	1	1	1	0	4
MLLT4	4301	1	1	1	1	0	4
MME	4311	1	1	1	1	0	4
MMP13	4322	0	1	1	1	1	4
MMP16	4325	1	1	1	1	0	4
MOCS2	4338	1	1	1	1	0	4
MRE11A	4361	1	1	1	1	0	4
MTF1	4520	1	1	1	1	0	4
MYO1F	4542	1	1	1	0	1	4
MUC7	4589	1	1	1	0	1	4
MYBL1	4603	1	1	1	1	0	4
MYLK	4638	1	1	1	1	0	4
MYO5A	4644	1	1	1	1	0	4
PPP1R12B	4660	1	1	1	1	0	4
NAGA	4668	1	1	1	0	1	4
NAP1L2	4674	1	1	1	0	1	4
NCAM2	4685	1	1	1	1	0	4
NCK1	4690	1	1	1	1	0	4
NDUFB6	4712	0	1	1	1	1	4
NDUFC2	4718	1	1	1	0	1	4
NDUFV3	4731	1	1	1	0	1	4
NEDD9	4739	1	1	1	0	1	4
NEFM	4741	1	1	1	0	1	4
NEFH	4744	1	1	1	0	1	4
NEK1	4750	1	1	1	0	1	4
NFIA	4774	1	1	1	1	0	4
NFIC	4782	1	1	1	1	0	4
NFYB	4801	1	1	1	1	0	4
NKTR	4820	1	1	1	1	0	4
NOS1	4842	1	1	1	1	0	4
CNOT2	4848	1	1	1	0	1	4
CNOT4	4850	1	1	1	0	1	4
NOTCH1	4851	1	1	1	0	1	4
NPAT	4863	1	1	1	1	0	4
NPTX1	4884	1	1	1	1	0	4
NRAS	4893	1	1	1	1	0	4
NRCAM	4897	1	1	1	1	0	4
NRL	4901	1	1	1	1	0	4
NTRK2	4915	1	1	1	1	0	4
NUCB2	4925	0	1	1	1	1	4
NUP98	4928	1	1	1	0	1	4
OMD	4958	0	1	1	1	1	4
OPCML	4978	1	1	1	1	0	4
OPRK1	4986	1	1	1	1	0	4
OPRM1	4988	1	1	1	0	1	4
ORC2	4999	1	1	1	1	0	4
ORC4	5000	1	1	1	1	0	4
P2RY1	5028	1	1	1	0	1	4
P2RY2	5029	1	1	1	1	0	4
PABPC3	5042	1	1	1	0	1	4
PAFAH1B1	5048	1	1	1	1	0	4
PAFAH1B2	5049	1	1	1	1	0	4
PAK3	5063	1	1	1	1	0	4
PAWR	5074	1	1	1	0	1	4
PAX1	5075	1	1	1	1	0	4
PAX3	5077	1	1	1	0	1	4
PAX5	5079	1	1	1	1	0	4
PAX6	5080	1	1	1	0	1	4
PAX6	5080	1	1	1	1	0	4
PBX1	5087	1	1	1	1	0	4
PCDH7	5099	1	1	1	1	0	4
PCDH9	5101	1	1	1	0	1	4
PDC	5132	1	1	1	1	0	4
PDE1A	5136	1	1	1	1	0	4
PDE3A	5139	1	1	1	1	0	4
PDE4D	5144	1	1	1	1	0	4
PDE6A	5145	1	1	1	1	0	4
PDE7A	5150	1	1	1	1	0	4
PDE8A	5151	1	1	1	1	0	4
PEG3	5178	1	1	1	1	0	4
ATP8B1	5205	1	1	1	1	0	4
PFKFB2	5208	0	1	1	1	1	4
PFN2	5217	1	1	1	0	1	4
PGM3	5238	1	1	1	1	0	4
PGR	5241	1	1	1	1	0	4
PIGA	5277	1	1	1	1	0	4
PIK3C2A	5286	1	1	1	1	0	4
PIK3CG	5294	1	1	1	0	1	4
PLCL1	5334	1	1	1	1	0	4
PLD1	5337	1	1	1	1	0	4
POU2F1	5451	1	1	1	1	0	4
PPARA	5465	1	1	1	1	0	4
MED1	5469	1	1	1	1	0	4
PPID	5481	1	1	1	0	1	4
PPM1A	5494	1	1	1	1	0	4
PPOX	5498	1	1	1	0	1	4
PPP1R1A	5502	1	1	1	0	1	4
PPP1R2	5504	1	1	1	1	0	4
PPP1R3A	5506	1	1	1	0	1	4
PPP2R5C	5527	1	1	1	1	0	4
PRKAA1	5562	1	1	1	1	0	4
PRKAA2	5563	1	1	1	1	0	4
PRKACB	5567	1	1	1	1	0	4
PKIA	5569	1	1	1	1	0	4
PRKAR2B	5577	1	1	1	1	0	4
PRKCA	5578	1	1	1	1	0	4
PRKCB	5579	1	1	1	0	1	4
PRKCI	5584	1	1	1	1	0	4
PKN2	5586	1	1	1	1	0	4
MAPK9	5601	1	1	1	0	1	4
MAP2K6	5608	1	1	1	1	0	4
EIF2AK2	5610	1	1	1	1	0	4
DNAJC3	5611	1	1	1	1	0	4
PRKX	5613	1	1	1	1	0	4
PRLR	5618	1	1	1	1	0	4
PRNP	5621	1	1	1	1	0	4
PROX1	5629	1	1	1	1	0	4
MASP1	5648	1	1	1	1	0	4
PTAFR	5724	1	1	1	1	0	4
PTGDR	5729	1	1	1	0	1	4
PTGER3	5733	1	1	1	0	1	4
PTGER3	5733	1	1	1	1	0	4
PTGFR	5737	1	1	1	1	0	4
PTK2	5747	1	1	1	0	1	4
PTPN2	5771	1	1	1	0	1	4
PTPN4	5775	1	1	1	1	0	4
PTPN11	5781	1	1	1	0	1	4
PTPRC	5788	1	1	1	0	1	4
PTPRD	5789	1	1	1	1	0	4
PTPRJ	5795	1	1	1	1	0	4
PTPRK	5796	0	1	1	1	1	4
PTPRO	5800	1	1	1	1	0	4
PURB	5814	1	1	1	1	0	4
ALDH18A1	5832	1	1	1	0	1	4
RAB5A	5868	1	1	1	0	1	4
MAP4K2	5871	1	1	1	0	1	4
RAB27B	5874	1	1	1	1	0	4
RABIF	5877	1	1	1	1	0	4
RAC1	5879	1	1	1	0	1	4
RAD23B	5887	1	1	1	1	0	4
RAD51B	5890	1	1	1	0	1	4
RAD52	5893	1	1	1	0	1	4
RAG1	5896	1	1	1	1	0	4
RALA	5898	1	1	1	0	1	4
RAP1B	5908	1	1	1	0	1	4
RAP2A	5911	1	1	1	1	0	4
RAP2B	5912	1	1	1	1	0	4
RASGRF2	5924	1	1	1	1	0	4
RB1	5925	1	1	1	1	0	4
RBBP6	5930	1	1	1	0	1	4
RBL1	5933	1	1	1	1	0	4
RBM3	5935	1	1	1	1	0	4
RBP4	5950	1	1	1	1	0	4
REST	5978	1	1	1	1	0	4
REV3L	5980	1	1	1	1	0	4
RFPL1	5988	0	1	1	1	1	4
RFX3	5991	1	1	1	1	0	4
RHD	6007	1	1	1	0	1	4
RNF6	6049	1	1	1	0	1	4
ROBO1	6091	1	1	1	1	0	4
ROBO2	6092	1	1	1	1	0	4
ROCK1	6093	1	1	1	1	0	4
RORA	6095	1	1	1	1	0	4
RP1	6101	1	1	1	1	0	4
RPE	6120	1	1	1	1	0	4
RPL28	6158	1	1	1	1	0	4
RPS3A	6189	1	1	1	0	1	4
CLIP1	6249	1	1	1	0	1	4
RYR3	6263	1	1	1	0	1	4
ACSM3	6296	1	1	1	1	0	4
SALL1	6299	0	1	1	1	1	4
TSPAN31	6302	1	1	1	0	1	4
SAT1	6303	1	1	1	0	1	4
SC5D	6309	1	1	1	1	0	4
ATXN1	6310	1	1	1	1	0	4
SCD	6319	1	1	1	1	0	4
SCN2B	6327	1	1	1	1	0	4
SCN9A	6335	1	1	1	1	0	4
XCL1	6375	1	1	1	0	1	4
SDHC	6391	1	1	1	1	0	4
SEL1L	6400	1	1	1	1	0	4
MAP2K4	6416	1	1	1	1	0	4
SFPQ	6421	1	1	1	1	0	4
SGCD	6444	1	1	1	1	0	4
SH3BP2	6452	1	1	1	1	0	4
ST8SIA1	6489	1	1	1	1	0	4
SKIL	6498	1	1	1	1	0	4
SLC1A1	6505	1	1	1	0	1	4
SLC1A2	6506	1	1	1	1	0	4
SLC1A3	6507	1	1	1	0	1	4
SLC1A6	6511	1	1	1	0	1	4
SLC5A1	6523	1	1	1	1	0	4
SLC6A8	6535	1	1	1	1	0	4
SLC7A2	6542	1	1	1	1	0	4
SLC15A2	6565	1	1	1	1	0	4
SLC18A2	6571	1	1	1	1	0	4
SNTB1	6641	1	1	1	1	0	4
SNX1	6642	0	1	1	1	1	4
SNX2	6643	1	1	1	1	0	4
SNTB2	6645	1	1	1	1	0	4
SORL1	6653	1	1	1	1	0	4
SOS1	6654	1	1	1	1	0	4
SOX11	6664	1	1	1	1	0	4
SP3	6670	1	1	1	1	0	4
SP4	6671	1	1	1	1	0	4
SP100	6672	1	1	1	1	0	4
SPAM1	6677	1	1	1	0	1	4
SPN	6693	1	1	1	1	0	4
SPTB	6710	1	1	1	1	0	4
SPTBN1	6711	1	1	1	1	0	4
SRP14	6727	1	1	1	0	1	4
SRPK2	6733	1	1	1	0	1	4
SRPK2	6733	1	1	1	1	0	4
SSR3	6747	1	1	1	1	0	4
SS18	6760	1	1	1	1	0	4
STAC	6769	1	1	1	0	1	4
STAT1	6772	0	1	1	1	1	4
STC1	6781	1	1	1	1	0	4
ELOVL4	6785	1	1	1	0	1	4
AURKA	6790	1	1	1	0	1	4
STRN	6801	1	1	1	1	0	4
STX3	6809	1	1	1	1	0	4
SVIL	6840	1	1	1	0	1	4
VAMP2	6844	1	1	1	0	1	4
SYN2	6854	1	1	1	1	0	4
SYT1	6857	1	1	1	1	0	4
SYT4	6860	1	1	1	1	0	4
T	6862	1	1	1	0	1	4
MAP3K7	6885	1	1	1	0	1	4
TAT	6898	1	1	1	0	1	4
TBX3	6926	1	1	1	0	1	4
HNF1B	6928	1	1	1	0	1	4
GCFC2	6936	1	1	1	0	1	4
TCF12	6938	1	1	1	1	0	4
TCF20	6942	1	1	1	0	1	4
TFAP2B	7021	1	1	1	1	0	4
TGFA	7039	1	1	1	1	0	4
THRB	7068	1	1	1	1	0	4
TIA1	7072	1	1	1	1	0	4
TIAL1	7073	1	1	1	0	1	4
TIAM1	7074	1	1	1	0	1	4
TLE4	7091	1	1	1	0	1	4
SEC62	7095	1	1	1	1	0	4
TLR4	7099	1	1	1	1	0	4
GPR137B	7107	1	1	1	0	1	4
TRAPPC10	7109	1	1	1	1	0	4
TMPO	7112	1	1	1	0	1	4
TOP1	7150	1	1	1	0	1	4
TPD52	7163	1	1	1	1	0	4
TPM3	7170	1	1	1	1	0	4
TPM4	7171	1	1	1	0	1	4
NR2C1	7181	1	1	1	1	0	4
NR2C2	7182	1	1	1	1	0	4
TRAF3	7187	1	1	1	1	0	4
TRPS1	7227	1	1	1	1	0	4
TSPYL1	7259	1	1	1	1	0	4
TTN	7273	1	1	1	1	0	4
TWIST1	7291	0	1	1	1	1	4
TWIST1	7291	1	1	1	0	1	4
TNFSF4	7292	1	1	1	1	0	4
UBE2V2	7336	1	1	1	1	0	4
UBE3A	7337	1	1	1	0	1	4
SUMO1	7341	0	1	1	1	1	4
UCK2	7371	1	1	1	1	0	4
UMPS	7372	1	1	1	1	0	4
UQCRB	7381	1	1	1	1	0	4
USH2A	7399	1	1	1	1	0	4
CLRN1	7401	1	1	1	0	1	4
VCL	7414	1	1	1	1	0	4
VIM	7431	1	1	1	0	1	4
VRK2	7444	0	1	1	1	1	4
XG	7499	1	1	1	1	0	4
YES1	7525	1	1	1	1	0	4
ZFX	7543	1	1	1	1	0	4
ZIC1	7545	1	1	1	1	0	4
ZNF711	7552	1	1	1	0	1	4
ZNF12	7559	1	1	1	1	0	4
ZNF708	7562	1	1	1	1	0	4
ZNF33A	7581	1	1	1	1	0	4
ZNF33B	7582	1	1	1	1	0	4
ZNF69	7620	1	1	1	0	1	4
ZNF80	7634	1	1	1	0	1	4
ZNF90	7643	1	1	1	1	0	4
ZNF99	7652	1	1	1	1	0	4
ZNF124	7678	1	1	1	0	1	4
ZNF140	7699	1	1	1	0	1	4
ZBTB16	7704	1	1	1	1	0	4
ZNF154	7710	1	1	1	0	1	4
ZNF185	7739	1	1	1	1	0	4
ZKSCAN8	7745	1	1	1	1	0	4
ZNF208	7757	1	1	1	1	0	4
ZNF215	7762	0	1	1	1	1	4
ZNF224	7767	1	1	1	0	1	4
ZFP112	7771	0	1	1	1	1	4
PRDM2	7799	1	1	1	0	1	4
MALL	7851	0	1	1	1	1	4
SLMAP	7871	1	1	1	1	0	4
KCNAB1	7881	1	1	1	1	0	4
ST8SIA4	7903	1	1	1	1	0	4
EPM2A	7957	1	1	1	1	0	4
FZD3	7976	1	1	1	1	0	4
TFPI2	7980	1	1	1	0	1	4
TUSC3	7991	0	1	1	1	1	4
TUSC3	7991	1	1	1	1	0	4
GLRA3	8001	1	1	1	1	0	4
NR4A3	8013	1	1	1	1	0	4
MLLT10	8028	1	1	1	0	1	4
MFAP5	8076	1	1	1	1	0	4
DPF3	8110	1	1	1	1	0	4
ANP32A	8125	1	1	1	0	1	4
GAN	8139	1	1	1	1	0	4
NCOA3	8202	1	1	1	1	0	4
SYN3	8224	1	1	1	0	1	4
USP9Y	8287	1	1	1	1	0	4
SNN	8303	1	1	1	1	0	4
HIST2H2BE	8349	1	1	1	0	1	4
STX7	8417	1	1	1	1	0	4
RECK	8434	1	1	1	0	1	4
SORBS2	8470	1	1	1	1	0	4
CDC42BPA	8476	1	1	1	1	0	4
RGS5	8490	1	1	1	1	0	4
PRSS12	8492	1	1	1	0	1	4
PPM1D	8493	1	1	1	1	0	4
PPFIA1	8500	0	1	1	1	1	4
PEX3	8504	1	1	1	1	0	4
ITGA8	8516	1	1	1	0	1	4
CBX4	8535	1	1	1	0	1	4
AGPS	8540	1	1	1	1	0	4
PIAS1	8554	1	1	1	1	0	4
CDC14B	8555	1	1	1	0	1	4
KMO	8564	1	1	1	1	0	4
PDXK	8566	1	1	1	1	0	4
TNFSF11	8600	1	1	1	1	0	4
KLF7	8609	1	1	1	1	0	4
CADPS	8618	1	1	1	0	1	4
UNC5C	8633	1	1	1	1	0	4
AOC3	8639	1	1	1	0	1	4
LAMTOR3	8649	1	1	1	1	0	4
EIF3A	8661	1	1	1	0	1	4
SLC4A4	8671	1	1	1	1	0	4
VAMP4	8674	1	1	1	1	0	4
STX11	8676	1	1	1	1	0	4
JRKL	8690	1	1	1	0	1	4
B3GALT2	8707	1	1	1	0	1	4
RNGTT	8732	1	1	1	1	0	4
TNFSF14	8740	1	1	1	1	0	4
ADAM9	8754	1	1	1	0	1	4
RAB11A	8766	1	1	1	1	0	4
FADD	8772	1	1	1	0	1	4
SNAP23	8773	1	1	1	0	1	4
SIGLEC5	8778	1	1	1	0	1	4
RIOK3	8780	0	1	1	1	1	4
SUCLG2	8801	1	1	1	0	1	4
INPP4B	8821	1	1	1	0	1	4
CD84	8832	1	1	1	1	0	4
SOCS2	8835	0	1	1	1	1	4
CFLAR	8837	1	1	1	1	0	4
WISP3	8838	1	1	1	0	1	4
WISP1	8840	1	1	1	1	0	4
KAT2B	8850	1	1	1	1	0	4
SYNJ1	8867	1	1	1	1	0	4
VNN1	8876	1	1	1	1	0	4
DDX18	8886	1	1	1	0	1	4
SGCE	8910	1	1	1	0	1	4
MBD2	8932	1	1	1	1	0	4
SKAP2	8935	1	1	1	1	0	4
BTRC	8945	1	1	1	1	0	4
WASL	8976	1	1	1	1	0	4
LIMD1	8994	1	1	1	1	0	4
KALRN	8997	1	1	1	0	1	4
CDKL2	8999	1	1	1	1	0	4
SEMA5A	9037	1	1	1	1	0	4
SPAG9	9043	1	1	1	1	0	4
BTAF1	9044	1	1	1	1	0	4
PRC1	9055	1	1	1	0	1	4
PAPSS2	9060	1	1	1	0	1	4
PIAS2	9063	1	1	1	1	0	4
CLDN12	9069	1	1	1	1	0	4
CLDN1	9076	1	1	1	1	0	4
LDB2	9079	1	1	1	0	1	4
TBX18	9096	1	1	1	1	0	4
MTMR6	9107	1	1	1	1	0	4
SEC22C	9117	1	1	1	1	0	4
ATG12	9140	1	1	1	1	0	4
DGKI	9162	1	1	1	0	1	4
SCAF11	9169	1	1	1	1	0	4
SLC24A1	9187	1	1	1	1	0	4
SLC16A7	9194	1	1	1	1	0	4
PTPLA	9200	0	1	1	1	1	4
ZMYM6	9204	1	1	1	1	0	4
LRRFIP1	9208	1	1	1	1	0	4
LRRFIP2	9209	1	1	1	1	0	4
XPR1	9213	1	1	1	1	0	4
FAIM3	9214	1	1	1	0	1	4
LRAT	9227	1	1	1	1	0	4
KLF4	9314	1	1	1	0	1	4
TRIP13	9319	1	1	1	0	1	4
TRIP11	9321	1	1	1	0	1	4
B4GALT6	9331	1	1	1	0	1	4
NDST3	9348	1	1	1	1	0	4
UBE4A	9354	1	1	1	1	0	4
ITGBL1	9358	0	1	1	1	1	4
NRXN3	9369	1	1	1	1	0	4
PLAA	9373	1	1	1	1	0	4
PPT2	9374	1	1	1	0	1	4
NRXN1	9378	1	1	1	1	0	4
LIPG	9388	1	1	1	1	0	4
2018-09-15	9403	1	1	1	0	1	4
ARHGAP29	9411	1	1	1	1	0	4
ABCG2	9429	1	1	1	0	1	4
QKI	9444	1	1	1	1	0	4
ITM2B	9445	1	1	1	1	0	4
HOMER1	9456	1	1	1	1	0	4
FHL5	9457	1	1	1	1	0	4
RASAL2	9462	1	1	1	1	0	4
HAND2	9464	1	1	1	0	1	4
AKAP7	9465	1	1	1	0	1	4
EIF4E2	9470	0	1	1	1	1	4
SLC4A7	9497	1	1	1	1	0	4
ADAMTS3	9508	1	1	1	1	0	4
STXBP5L	9515	1	1	1	1	0	4
VPS4B	9525	1	1	1	0	1	4
BAG4	9530	1	1	1	1	0	4
BAG3	9531	1	1	1	0	1	4
CXCL14	9547	1	1	1	0	1	4
CLOCK	9575	1	1	1	1	0	4
CREB5	9586	1	1	1	1	0	4
AKAP12	9590	1	1	1	1	0	4
GDA	9615	1	1	1	1	0	4
ABCG1	9619	1	1	1	1	0	4
KLK4	9622	1	1	1	0	1	4
SEC24C	9632	1	1	1	0	1	4
ARHGEF10	9639	1	1	1	0	1	4
HS2ST1	9653	1	1	1	1	0	4
CEP135	9662	1	1	1	1	0	4
PHF14	9678	1	1	1	0	1	4
CLINT1	9685	1	1	1	0	1	4
UBE3C	9690	1	1	1	0	1	4
EDEM1	9695	1	1	1	1	0	4
SEMA3E	9723	1	1	1	1	0	4
KIAA0408	9729	1	1	1	1	0	4
DOCK4	9732	1	1	1	1	0	4
HDAC9	9734	1	1	1	1	0	4
ARHGAP32	9743	1	1	1	1	0	4
SLK	9748	1	1	1	0	1	4
FAM65B	9750	1	1	1	1	0	4
PCDHA9	9752	1	1	1	1	0	4
FRMPD4	9758	1	1	1	1	0	4
HDAC4	9759	1	1	1	1	0	4
ZFYVE16	9765	1	1	1	1	0	4
BCLAF1	9774	1	1	1	1	0	4
ATG13	9776	1	1	1	0	1	4
TBC1D5	9779	1	1	1	1	0	4
BMS1	9790	0	1	1	1	1	4
MRPL19	9801	1	1	1	1	0	4
GIT2	9815	0	1	1	1	1	4
URB2	9816	1	1	1	0	1	4
NUPL1	9818	1	1	1	1	0	4
DNAJC6	9829	1	1	1	1	0	4
ZNF623	9831	1	1	1	1	0	4
ZEB2	9839	1	1	1	1	0	4
TESPA1	9840	1	1	1	0	1	4
EPM2AIP1	9852	1	1	1	1	0	4
KIAA0319	9856	1	1	1	1	0	4
TOX4	9878	1	1	1	1	0	4
DDX46	9879	1	1	1	1	0	4
TBC1D4	9882	1	1	1	1	0	4
SMG7	9887	1	1	1	0	1	4
SMG7	9887	1	1	1	1	0	4
SV2B	9899	1	1	1	1	0	4
SUPT7L	9913	1	1	1	0	1	4
SUPT7L	9913	1	1	1	1	0	4
IQSEC1	9922	1	1	1	1	0	4
HELZ	9931	1	1	1	1	0	4
P2RY14	9934	1	1	1	1	0	4
OXSR1	9943	1	1	1	1	0	4
GFPT2	9945	1	1	1	0	1	4
AMMECR1	9949	1	1	1	1	0	4
HS3ST1	9957	1	1	1	0	1	4
USP15	9958	1	1	1	1	0	4
USP3	9960	1	1	1	1	0	4
SLC23A2	9962	1	1	1	1	0	4
MED13	9969	1	1	1	1	0	4
PTBP3	9991	1	1	1	1	0	4
TANK	10010	1	1	1	1	0	4
FRAT1	10023	1	1	1	0	1	4
GJC1	10052	1	1	1	1	0	4
ABCC9	10060	1	1	1	1	0	4
GPC6	10082	1	1	1	1	0	4
COL4A3BP	10087	1	1	1	1	0	4
TSPAN3	10099	1	1	1	1	0	4
ARPC2	10109	1	1	1	0	1	4
KIF20A	10112	1	1	1	0	1	4
RASGRP1	10125	1	1	1	1	0	4
LRPPRC	10128	1	1	1	1	0	4
TOB1	10140	1	1	1	1	0	4
GPR64	10149	1	1	1	0	1	4
MBNL2	10150	1	1	1	1	0	4
AASS	10157	1	1	1	1	0	4
FARP1	10160	1	1	1	0	1	4
RCL1	10171	0	1	1	1	1	4
CNIH1	10175	1	1	1	0	1	4
CNIH1	10175	1	1	1	1	0	4
TENM1	10178	1	1	1	1	0	4
LHFPL2	10184	1	1	1	1	0	4
CALCRL	10203	1	1	1	1	0	4
NUTF2	10204	1	1	1	1	0	4
EIF1	10209	1	1	1	0	1	4
SSX3	10214	1	1	1	0	1	4
PRG4	10216	1	1	1	1	0	4
PLIN3	10226	1	1	1	1	0	4
GLYAT	10249	0	1	1	1	1	4
NET1	10276	1	1	1	0	1	4
PRSS16	10279	1	1	1	1	0	4
BET1	10282	1	1	1	1	0	4
DNAJA2	10294	1	1	1	0	1	4
2018-03-06	10299	1	1	1	1	0	4
ZNF267	10308	1	1	1	1	0	4
NMUR1	10316	0	1	1	1	1	4
B3GNT3	10331	1	1	1	0	1	4
PCGF3	10336	1	1	1	1	0	4
TRDN	10345	1	1	1	1	0	4
WARS2	10352	1	1	1	0	1	4
MICU1	10367	1	1	1	1	0	4
CITED2	10370	1	1	1	0	1	4
BASP1	10409	1	1	1	0	1	4
LYPLA1	10434	1	1	1	0	1	4
TAB1	10454	1	1	1	0	1	4
HMGN4	10473	1	1	1	0	1	4
HOXB13	10481	1	1	1	1	0	4
VTI1B	10490	1	1	1	1	0	4
SYNCRIP	10492	1	1	1	1	0	4
UNC13B	10497	1	1	1	0	1	4
SEMA3C	10512	1	1	1	1	0	4
CHERP	10523	1	1	1	0	1	4
TACC2	10579	1	1	1	0	1	4
SMC2	10592	1	1	1	1	0	4
PDLIM5	10611	1	1	1	0	1	4
RAD51AP1	10635	1	1	1	0	1	4
EXOC5	10640	1	1	1	1	0	4
DMRT2	10655	1	1	1	1	0	4
CELF2	10659	1	1	1	0	1	4
CELF2	10659	1	1	1	1	0	4
KLF1	10661	1	1	1	1	0	4
GNA13	10672	1	1	1	1	0	4
TNFSF13B	10673	1	1	1	1	0	4
CLDN16	10686	1	1	1	1	0	4
FUT9	10690	1	1	1	1	0	4
CORIN	10699	1	1	1	0	1	4
NFAT5	10725	1	1	1	1	0	4
STAG2	10735	1	1	1	0	1	4
RFPL2	10739	0	1	1	1	1	4
CHL1	10752	1	1	1	1	0	4
HBS1L	10767	1	1	1	1	0	4
ZMYND11	10771	1	1	1	1	0	4
ARPP19	10776	1	1	1	1	0	4
ZNF274	10782	1	1	1	0	1	4
ZNF273	10793	1	1	1	1	0	4
ZNF268	10795	1	1	1	1	0	4
MTHFD2	10797	1	1	1	0	1	4
CYSLTR1	10800	0	1	1	1	1	4
CCR9	10803	1	1	1	0	1	4
FRS2	10818	1	1	1	1	0	4
PPP1R17	10842	0	1	1	1	1	4
PDE10A	10846	1	1	1	1	0	4
ADAM28	10863	1	1	1	0	1	4
FGL2	10875	1	1	1	1	0	4
GPR83	10888	1	1	1	1	0	4
EDAR	10913	1	1	1	1	0	4
PAPOLA	10914	1	1	1	1	0	4
RALBP1	10928	1	1	1	1	0	4
MSL3	10943	1	1	1	1	0	4
AP3M2	10947	1	1	1	1	0	4
HNRNPA0	10949	1	1	1	0	1	4
FERMT2	10979	1	1	1	0	1	4
MAPRE2	10982	1	1	1	1	0	4
GLIPR1	11010	1	1	1	1	0	4
SNRNP27	11017	0	1	1	1	1	4
DSTN	11034	1	1	1	1	0	4
STON1	11037	1	1	1	1	0	4
CPSF6	11052	1	1	1	1	0	4
ABHD2	11057	1	1	1	1	0	4
WWP1	11059	1	1	1	0	1	4
RER1	11079	0	1	1	1	1	4
ESM1	11082	1	1	1	0	1	4
ADAMTS5	11096	1	1	1	1	0	4
PRDM5	11107	1	1	1	1	0	4
PTPRT	11122	1	1	1	1	0	4
SOX21	11166	1	1	1	1	0	4
PSIP1	11168	1	1	1	0	1	4
MAP4K5	11183	1	1	1	0	1	4
WIF1	11197	1	1	1	0	1	4
SUPT16H	11198	1	1	1	0	1	4
POLI	11201	1	1	1	1	0	4
AKAP11	11215	1	1	1	1	0	4
AKAP10	11216	1	1	1	0	1	4
MST1L	11223	1	1	1	1	0	4
RASSF8	11228	1	1	1	1	0	4
RNF24	11237	1	1	1	1	0	4
ZHX1	11244	1	1	1	0	1	4
NXPH2	11249	1	1	1	0	1	4
SLC6A14	11254	1	1	1	1	0	4
CHP1	11261	1	1	1	1	0	4
KLF12	11278	1	1	1	1	0	4
VSIG4	11326	1	1	1	0	1	4
STK38	11329	0	1	1	1	1	4
MGLL	11343	1	1	1	1	0	4
ITGA11	22801	1	1	1	1	0	4
IKZF3	22806	1	1	1	1	0	4
NLGN4Y	22829	1	1	1	1	0	4
COBLL1	22837	1	1	1	1	0	4
AAK1	22848	1	1	1	1	0	4
ICK	22858	1	1	1	1	0	4
ATG14	22863	1	1	1	1	0	4
SLITRK3	22865	1	1	1	1	0	4
NLGN1	22871	1	1	1	1	0	4
DZIP1	22873	1	1	1	1	0	4
ANKRD6	22881	1	1	1	1	0	4
ZNF365	22891	1	1	1	1	0	4
RUFY3	22902	1	1	1	0	1	4
SACM1L	22908	1	1	1	1	0	4
FAN1	22909	1	1	1	0	1	4
NCBP2	22916	0	1	1	1	1	4
MYH15	22989	0	1	1	1	1	4
LIMCH1	22998	1	1	1	1	0	4
WDFY3	23001	1	1	1	1	0	4
RAB21	23011	1	1	1	0	1	4
STK38L	23012	1	1	1	1	0	4
PALLD	23022	1	1	1	1	0	4
PHLPP2	23035	1	1	1	1	0	4
ZNF292	23036	1	1	1	0	1	4
PDZD2	23037	1	1	1	1	0	4
MON2	23041	1	1	1	1	0	4
PDXDC1	23042	1	1	1	0	1	4
SMG1	23049	1	1	1	1	0	4
ZHX3	23051	1	1	1	1	0	4
GGA2	23062	1	1	1	1	0	4
WAPAL	23063	1	1	1	1	0	4
SWAP70	23075	1	1	1	1	0	4
MYCBP2	23077	1	1	1	0	1	4
AVL9	23080	1	1	1	1	0	4
ERC1	23085	1	1	1	1	0	4
EXPH5	23086	1	1	1	1	0	4
PEG10	23089	1	1	1	1	0	4
KIF1B	23095	1	1	1	1	0	4
CDK19	23097	1	1	1	1	0	4
SARM1	23098	1	1	1	1	0	4
FSTL4	23105	1	1	1	1	0	4
TNRC6B	23112	1	1	1	1	0	4
ATP10B	23120	1	1	1	1	0	4
DCUN1D4	23142	1	1	1	1	0	4
CLCC1	23155	1	1	1	1	0	4
SNX13	23161	1	1	1	0	1	4
MPRIP	23164	1	1	1	1	0	4
METAP1	23173	1	1	1	0	1	4
UBXN4	23190	1	1	1	1	0	4
SYT11	23208	1	1	1	1	0	4
ZFR2	23217	1	1	1	0	1	4
DTX4	23220	1	1	1	1	0	4
SEL1L3	23231	1	1	1	0	1	4
ATP11A	23250	1	1	1	1	0	4
KIAA1024	23251	1	1	1	1	0	4
ANKRD12	23253	1	1	1	1	0	4
SCFD1	23256	1	1	1	0	1	4
DDHD2	23259	1	1	1	0	1	4
PPIP5K2	23262	1	1	1	0	1	4
CSTF2T	23283	1	1	1	1	0	4
AGTPBP1	23287	1	1	1	0	1	4
FBXW11	23291	1	1	1	1	0	4
UBR2	23304	1	1	1	1	0	4
ACSL6	23305	1	1	1	1	0	4
SATB2	23314	1	1	1	1	0	4
NEDD4L	23327	1	1	1	1	0	4
SASH1	23328	1	1	1	1	0	4
TTC28	23331	1	1	1	1	0	4
DOCK9	23348	1	1	1	0	1	4
U2SURP	23350	1	1	1	1	0	4
HAUS5	23354	1	1	1	1	0	4
PSD3	23362	1	1	1	1	0	4
NUDCD3	23386	1	1	1	1	0	4
DICER1	23405	1	1	1	1	0	4
SLC35A3	23443	1	1	1	1	0	4
SLC44A1	23446	1	1	1	1	0	4
CBX5	23468	1	1	1	1	0	4
HEY2	23493	1	1	1	0	1	4
RIMBP2	23504	1	1	1	1	0	4
TTC9	23508	1	1	1	1	0	4
SPIDR	23514	1	1	1	0	1	4
SLC39A14	23516	1	1	1	1	0	4
ACAP2	23527	1	1	1	1	0	4
MMD	23531	1	1	1	0	1	4
TTC33	23548	1	1	1	1	0	4
SMUG1	23583	1	1	1	0	1	4
VSIG2	23584	0	1	1	1	1	4
PATZ1	23598	0	1	1	1	1	4
AMACR	23600	1	1	1	0	1	4
SSBP2	23635	1	1	1	1	0	4
SLC7A11	23657	1	1	1	1	0	4
TMEM245	23731	1	1	1	1	0	4
EID1	23741	1	1	1	0	1	4
NPAP1	23742	1	1	1	1	0	4
PITPNB	23760	1	1	1	0	1	4
BCL2L13	23786	1	1	1	1	0	4
PANX1	24145	1	1	1	0	1	4
PANX1	24145	1	1	1	1	0	4
TP53TG3	24150	1	1	1	0	1	4
CXorf27	25763	1	1	1	0	1	4
SLC24A2	25769	1	1	1	1	0	4
RASGRP3	25780	1	1	1	1	0	4
QPCT	25797	1	1	1	0	1	4
SLC39A6	25800	1	1	1	0	1	4
GCA	25801	1	1	1	1	0	4
ATXN10	25814	1	1	1	0	1	4
FAM19A5	25817	1	1	1	1	0	4
BACE2	25825	1	1	1	1	0	4
HECTD1	25831	1	1	1	0	1	4
METTL7A	25840	1	1	1	1	0	4
ZNF345	25850	1	1	1	0	1	4
ARMC8	25852	1	1	1	1	0	4
TRIM58	25893	1	1	1	1	0	4
INTS7	25896	1	1	1	0	1	4
ZDHHC5	25921	1	1	1	1	0	4
CLIC4	25932	1	1	1	1	0	4
NSL1	25936	1	1	1	1	0	4
TPGS2	25941	1	1	1	1	0	4
SYF2	25949	1	1	1	0	1	4
GPR124	25960	1	1	1	0	1	4
KIAA1429	25962	1	1	1	0	1	4
TMEM87A	25963	1	1	1	0	1	4
C2CD2	25966	1	1	1	1	0	4
NECAP1	25977	1	1	1	0	1	4
IBTK	25998	1	1	1	1	0	4
MOXD1	26002	1	1	1	0	1	4
NSMF	26012	1	1	1	0	1	4
LRP10	26020	1	1	1	1	0	4
PLEKHG3	26030	1	1	1	0	1	4
OSBPL3	26031	1	1	1	1	0	4
ZNF451	26036	1	1	1	1	0	4
SIPA1L1	26037	1	1	1	1	0	4
CNTNAP2	26047	1	1	1	1	0	4
ZNF500	26048	1	1	1	0	1	4
FAM169A	26049	1	1	1	1	0	4
SLITRK5	26050	1	1	1	0	1	4
PPP1R16B	26051	1	1	1	1	0	4
DNM3	26052	1	1	1	1	0	4
SENP6	26054	1	1	1	1	0	4
ANKRD17	26057	1	1	1	0	1	4
APPL1	26060	1	1	1	1	0	4
CHTOP	26097	1	1	1	0	1	4
C10orf137	26098	1	1	1	0	1	4
SERBP1	26135	1	1	1	1	0	4
ZBTB20	26137	0	1	1	1	1	4
ZBTB20	26137	1	1	1	1	0	4
GIMAP2	26157	1	1	1	1	0	4
MTG2	26164	1	1	1	1	0	4
FBXW2	26190	1	1	1	1	0	4
PTPN22	26191	1	1	1	1	0	4
PITPNC1	26207	1	1	1	1	0	4
ARL5A	26225	1	1	1	1	0	4
KLHL3	26249	1	1	1	1	0	4
FBXW8	26259	1	1	1	1	0	4
FBXO22	26263	1	1	1	1	0	4
FBXO9	26268	1	1	1	1	0	4
FBXO5	26271	0	1	1	1	1	4
FBXO4	26272	1	1	1	1	0	4
EHF	26298	1	1	1	1	0	4
SLC17A5	26503	0	1	1	1	1	4
CNNM4	26504	1	1	1	1	0	4
TIMM9	26520	0	1	1	1	1	4
RGS17	26575	1	1	1	0	1	4
GREM1	26585	1	1	1	1	0	4
AP3M1	26985	1	1	1	1	0	4
KCNV1	27012	1	1	1	1	0	4
NPTN	27020	1	1	1	1	0	4
MLH3	27030	1	1	1	1	0	4
NPHP3	27031	1	1	1	0	1	4
ATP2C1	27032	1	1	1	1	0	4
NSG1	27065	1	1	1	0	1	4
FOXP1	27086	1	1	1	1	0	4
TAF5L	27097	1	1	1	0	1	4
EIF2AK1	27102	1	1	1	1	0	4
ZBTB11	27107	1	1	1	0	1	4
ATP5S	27109	1	1	1	0	1	4
DKK3	27122	1	1	1	0	1	4
AFF4	27125	1	1	1	1	0	4
SNX5	27131	1	1	1	0	1	4
DISC1	27185	0	1	1	1	1	4
DISC1	27185	1	1	1	0	1	4
OXGR1	27199	1	1	1	0	1	4
GPR162	27239	1	1	1	0	1	4
KLHL20	27252	1	1	1	0	1	4
PCDH17	27253	1	1	1	1	0	4
TINAG	27283	1	1	1	0	1	4
VENTX	27287	1	1	1	0	1	4
RBMS3	27303	1	1	1	1	0	4
PCDH11X	27328	1	1	1	1	0	4
ZNF638	27332	1	1	1	0	1	4
P2RY10	27334	1	1	1	1	0	4
TOR1B	27348	1	1	1	0	1	4
C11orf54	28970	1	1	1	1	0	4
MRPL42	28977	1	1	1	1	0	4
MCTS1	28985	1	1	1	1	0	4
HIPK2	28996	1	1	1	1	0	4
C16orf72	29035	1	1	1	1	0	4
FAM156A	29057	1	1	1	0	1	4
ZCCHC4	29063	1	1	1	0	1	4
ZBTB44	29068	1	1	1	1	0	4
LGALSL	29094	1	1	1	1	0	4
CNIH4	29097	1	1	1	0	1	4
DNAJC15	29103	1	1	1	0	1	4
CTNNA3	29119	1	1	1	0	1	4
CTNNA3	29119	1	1	1	1	0	4
CLEC2D	29121	1	1	1	1	0	4
CD274	29126	1	1	1	1	0	4
UHRF1	29128	1	1	1	0	1	4
USP25	29761	1	1	1	0	1	4
TMOD2	29767	1	1	1	1	0	4
YPEL1	29799	1	1	1	1	0	4
GRHL1	29841	1	1	1	0	1	4
SNX10	29887	1	1	1	0	1	4
HCFC2	29915	1	1	1	1	0	4
PURG	29942	1	1	1	1	0	4
TRHDE	29953	1	1	1	1	0	4
MDFIC	29969	1	1	1	1	0	4
A1CF	29974	1	1	1	1	0	4
BAZ2B	29994	1	1	1	0	1	4
RAX	30062	1	1	1	0	1	4
HUNK	30811	1	1	1	1	0	4
EMR2	30817	1	1	1	1	0	4
NOX4	50507	1	1	1	1	0	4
ITSN2	50618	1	1	1	1	0	4
DCAF8	50717	1	1	1	0	1	4
TRAT1	50852	0	1	1	1	1	4
TBX22	50945	1	1	1	0	1	4
MED31	51003	0	1	1	1	1	4
COQ6	51004	0	1	1	1	1	4
COQ6	51004	1	1	1	0	1	4
TMED7	51014	1	1	1	1	0	4
RRP15	51018	1	1	1	1	0	4
GOLT1B	51026	1	1	1	1	0	4
PI15	51050	1	1	1	1	0	4
NMD3	51068	1	1	1	0	1	4
DERA	51071	0	1	1	1	1	4
MRPL4	51073	1	1	1	0	1	4
FCF1	51077	1	1	1	0	1	4
KLHL5	51088	1	1	1	1	0	4
SEPSECS	51091	1	1	1	1	0	4
ABHD5	51099	1	1	1	1	0	4
SH3GLB1	51100	1	1	1	1	0	4
TFB1M	51106	0	1	1	1	1	4
METTL9	51108	1	1	1	1	0	4
SUV420H1	51111	1	1	1	1	0	4
IER3IP1	51124	1	1	1	0	1	4
GOLGA7	51125	1	1	1	0	1	4
SAR1B	51128	1	1	1	1	0	4
RLIM	51132	1	1	1	1	0	4
COPS4	51138	1	1	1	0	1	4
INSIG2	51141	1	1	1	0	1	4
SERPINA10	51156	1	1	1	0	1	4
CKLF	51192	1	1	1	1	0	4
ZNF639	51193	1	1	1	0	1	4
GP6	51206	1	1	1	0	1	4
RAB9B	51209	1	1	1	1	0	4
CRIM1	51232	1	1	1	1	0	4
COX16	51241	1	1	1	0	1	4
MRPL30	51263	1	1	1	1	0	4
KLF3	51274	1	1	1	1	0	4
DNAJC27	51277	1	1	1	1	0	4
RASL12	51285	1	1	1	0	1	4
CEND1	51286	1	1	1	0	1	4
ERGIC2	51290	1	1	1	0	1	4
ZDHHC3	51304	1	1	1	1	0	4
FAM198B	51313	1	1	1	1	0	4
PLAC8	51316	0	1	1	1	1	4
ZNF117	51351	1	1	1	1	0	4
CHST15	51363	1	1	1	0	1	4
UCHL5	51377	1	1	1	1	0	4
AIG1	51390	1	1	1	1	0	4
PRKAG2	51422	1	1	1	0	1	4
POLK	51426	1	1	1	1	0	4
ZNF107	51427	1	1	1	1	0	4
SNX9	51429	1	1	1	1	0	4
MAGEC2	51438	1	1	1	0	1	4
GULP1	51454	1	1	1	0	1	4
PEX5L	51555	1	1	1	1	0	4
LGSN	51557	1	1	1	1	0	4
ARMCX3	51566	1	1	1	1	0	4
UFM1	51569	1	1	1	1	0	4
FAM49B	51571	1	1	1	1	0	4
GDE1	51573	1	1	1	0	1	4
LARP7	51574	1	1	1	0	1	4
AZIN1	51582	1	1	1	1	0	4
TRMT6	51605	1	1	1	0	1	4
LUC7L2	51631	1	1	1	0	1	4
OTUD6B	51633	1	1	1	1	0	4
ASB1	51665	1	1	1	1	0	4
ASB4	51666	1	1	1	1	0	4
MPP6	51678	1	1	1	1	0	4
NAA38	51691	1	1	1	1	0	4
HECA	51696	1	1	1	1	0	4
SELT	51714	1	1	1	1	0	4
RAB23	51715	1	1	1	1	0	4
ARID4B	51742	1	1	1	1	0	4
TMEM8B	51754	0	1	1	1	1	4
ATP8A2	51761	1	1	1	1	0	4
MST4	51765	1	1	1	0	1	4
RSF1	51773	1	1	1	1	0	4
ZAK	51776	1	1	1	1	0	4
GALNT7	51809	1	1	1	1	0	4
CPXCR1	53336	0	1	1	1	1	4
CHIC1	53344	1	1	1	1	0	4
PANK1	53354	1	1	1	1	0	4
CLIC5	53405	1	1	1	1	0	4
ADAM22	53616	1	1	1	1	0	4
IL20RA	53832	1	1	1	0	1	4
TRIM34	53840	1	1	1	0	1	4
CLDN22	53842	1	1	1	0	1	4
CSNK1G1	53944	1	1	1	1	0	4
CPSF2	53981	1	1	1	1	0	4
BRWD1	54014	1	1	1	0	1	4
BRWD1	54014	1	1	1	1	0	4
SLC37A1	54020	1	1	1	1	0	4
RIPK4	54101	1	1	1	0	1	4
C21orf91	54149	1	1	1	1	0	4
GPR85	54329	1	1	1	1	0	4
GNG2	54331	1	1	1	1	0	4
DNAJC10	54431	1	1	1	1	0	4
SSH1	54434	1	1	1	1	0	4
GFOD1	54438	0	1	1	1	1	4
CCSER2	54462	1	1	1	1	0	4
XRN1	54464	1	1	1	1	0	4
ANKIB1	54467	1	1	1	1	0	4
KRT20	54474	1	1	1	1	0	4
FAM105A	54491	1	1	1	1	0	4
RBM47	54502	1	1	1	1	0	4
PCDH18	54510	1	1	1	0	1	4
USP53	54532	1	1	1	1	0	4
FAM35A	54537	1	1	1	0	1	4
MTMR12	54545	1	1	1	1	0	4
SPATA6	54558	1	1	1	1	0	4
EPB41L4B	54566	1	1	1	0	1	4
EPB41L4B	54566	1	1	1	1	0	4
DLL4	54567	1	1	1	0	1	4
NDFIP2	54602	1	1	1	1	0	4
VSIG10	54621	1	1	1	1	0	4
PARP14	54625	1	1	1	1	0	4
HES2	54626	1	1	1	1	0	4
MAP10	54627	1	1	1	1	0	4
FAM63B	54629	1	1	1	1	0	4
RSBN1	54665	1	1	1	1	0	4
ZNHIT6	54680	1	1	1	1	0	4
PDP1	54704	1	1	1	1	0	4
RBFOX1	54715	1	1	1	1	0	4
OTUD4	54726	1	1	1	1	0	4
LEPROT	54741	1	1	1	1	0	4
ZNF853	54753	1	1	1	0	1	4
FAM20A	54757	1	1	1	1	0	4
HYDIN	54768	1	1	1	0	1	4
TET2	54790	1	1	1	1	0	4
BNC2	54796	1	1	1	1	0	4
DCHS2	54798	1	1	1	0	1	4
MBTD1	54799	1	1	1	1	0	4
KLHL24	54800	1	1	1	1	0	4
HAUS6	54801	1	1	1	1	0	4
AHI1	54806	1	1	1	0	1	4
ZNF562	54811	1	1	1	1	0	4
ZCCHC10	54819	1	1	1	0	1	4
VPS13C	54832	1	1	1	1	0	4
GDAP2	54834	1	1	1	1	0	4
ARHGEF38	54848	1	1	1	1	0	4
CNTLN	54875	1	1	1	1	0	4
DPP8	54878	1	1	1	1	0	4
TBC1D8B	54885	1	1	1	1	0	4
UHRF1BP1	54887	1	1	1	1	0	4
CDKAL1	54901	1	1	1	0	1	4
TTC19	54902	1	1	1	0	1	4
WHSC1L1	54904	1	1	1	1	0	4
CMTM6	54918	1	1	1	1	0	4
RHBDL2	54933	1	1	1	0	1	4
RNF125	54941	1	1	1	1	0	4
LPCAT2	54947	1	1	1	1	0	4
ODAM	54959	1	1	1	0	1	4
C14orf119	55017	1	1	1	1	0	4
TMEM255A	55026	1	1	1	1	0	4
NOL8	55035	0	1	1	1	1	4
UACA	55075	1	1	1	1	0	4
SOBP	55084	1	1	1	1	0	4
CXorf57	55086	1	1	1	0	1	4
C10orf118	55088	1	1	1	1	0	4
ATG2B	55102	1	1	1	1	0	4
RALGPS2	55103	1	1	1	1	0	4
GPATCH2	55105	0	1	1	1	1	4
SLC6A15	55117	1	1	1	1	0	4
RBM28	55131	1	1	1	0	1	4
SRBD1	55133	1	1	1	1	0	4
FIGN	55137	1	1	1	1	0	4
ELP3	55140	1	1	1	0	1	4
MTPAP	55149	1	1	1	1	0	4
TMEM38B	55151	1	1	1	1	0	4
MSTO1	55154	1	1	1	0	1	4
TMEM33	55161	1	1	1	1	0	4
PRMT6	55170	1	1	1	0	1	4
RIF1	55183	1	1	1	1	0	4
SLC25A36	55186	1	1	1	1	0	4
RIC8B	55188	1	1	1	1	0	4
RPRD1A	55197	1	1	1	1	0	4
ZNF532	55205	1	1	1	1	0	4
EXD2	55218	1	1	1	0	1	4
UBA6	55236	1	1	1	1	0	4
TMEM39A	55254	1	1	1	1	0	4
VPS53	55275	1	1	1	1	0	4
PGM2	55276	1	1	1	0	1	4
UBE2W	55284	1	1	1	1	0	4
UEVLD	55293	1	1	1	1	0	4
FBXW7	55294	1	1	1	1	0	4
PI4K2B	55300	0	1	1	1	1	4
RNLS	55328	1	1	1	0	1	4
WDR33	55339	1	1	1	1	0	4
STRBP	55342	1	1	1	1	0	4
LGR4	55366	1	1	1	0	1	4
ZNF331	55422	1	1	1	1	0	4
CSGALNACT2	55454	1	1	1	0	1	4
NDUFAF7	55471	1	1	1	0	1	4
TRIM36	55521	1	1	1	1	0	4
TMEM55A	55529	1	1	1	0	1	4
SVOP	55530	1	1	1	0	1	4
SLC30A10	55532	1	1	1	0	1	4
SOX6	55553	1	1	1	1	0	4
ENOSF1	55556	1	1	1	0	1	4
ENOSF1	55556	1	1	1	1	0	4
SUPT20H	55578	1	1	1	0	1	4
BMP2K	55589	1	1	1	1	0	4
PPP1R9A	55607	1	1	1	1	0	4
KIF16B	55614	1	1	1	0	1	4
G2E3	55632	1	1	1	1	0	4
CHD7	55636	1	1	1	1	0	4
NLRP2	55655	1	1	1	0	1	4
PRPF40A	55660	1	1	1	1	0	4
HIF1AN	55662	1	1	1	1	0	4
CCDC88A	55704	1	1	1	1	0	4
ATF7IP	55729	1	1	1	1	0	4
ENAH	55740	1	1	1	1	0	4
FAM21B	55747	1	1	1	0	1	4
TTC17	55761	1	1	1	1	0	4
RIOK2	55781	1	1	1	1	0	4
FGD6	55785	1	1	1	1	0	4
CSGALNACT1	55790	0	1	1	1	1	4
MBNL3	55796	1	1	1	1	0	4
SCN3B	55800	1	1	1	1	0	4
DCP1A	55802	1	1	1	1	0	4
TRERF1	55809	1	1	1	1	0	4
BDP1	55814	1	1	1	1	0	4
PAG1	55824	1	1	1	1	0	4
TEX2	55852	1	1	1	0	1	4
HDAC8	55869	1	1	1	0	1	4
MYNN	55892	1	1	1	1	0	4
CTTNBP2NL	55917	1	1	1	1	0	4
NSFL1C	55968	0	1	1	1	1	4
SLC25A40	55972	1	1	1	1	0	4
BCAP29	55973	1	1	1	1	0	4
KLHL4	56062	1	1	1	1	0	4
PCDHB13	56123	1	1	1	0	1	4
STK31	56164	1	1	1	0	1	4
FAM214A	56204	1	1	1	0	1	4
ZNF253	56242	1	1	1	0	1	4
C21orf62	56245	1	1	1	1	0	4
CABP5	56344	1	1	1	0	1	4
DNAJC12	56521	1	1	1	0	1	4
JPH1	56704	1	1	1	0	1	4
ZC3HAV1	56829	1	1	1	1	0	4
CELF4	56853	1	1	1	1	0	4
CDC42SE1	56882	1	1	1	1	0	4
KCMF1	56888	1	1	1	1	0	4
C8orf4	56892	1	1	1	0	1	4
AGPAT4	56895	1	1	1	1	0	4
PAPOLB	56903	1	1	1	1	0	4
SMARCAD1	56916	0	1	1	1	1	4
DHX33	56919	1	1	1	1	0	4
NCLN	56926	1	1	1	0	1	4
CCDC177	56936	1	1	1	0	1	4
ARNTL2	56938	1	1	1	1	0	4
ENY2	56943	1	1	1	1	0	4
C11orf30	56946	1	1	1	0	1	4
MFF	56947	1	1	1	0	1	4
C14orf132	56967	1	1	1	1	0	4
STOX2	56977	1	1	1	1	0	4
BBX	56987	1	1	1	1	0	4
TULP4	56995	1	1	1	1	0	4
ADAMTS9	56999	1	1	1	0	1	4
CABP4	57010	1	1	1	0	1	4
TWSG1	57045	1	1	1	1	0	4
UTP3	57050	1	1	1	0	1	4
SLC17A6	57084	1	1	1	0	1	4
C12orf5	57103	1	1	1	1	0	4
CYSLTR2	57105	0	1	1	1	1	4
PDSS2	57107	1	1	1	1	0	4
RALGAPB	57148	1	1	1	1	0	4
PHTF2	57157	1	1	1	1	0	4
ACTR3B	57180	1	1	1	0	1	4
SLC39A10	57181	1	1	1	1	0	4
ANKRD50	57182	1	1	1	1	0	4
THOC2	57187	1	1	1	1	0	4
GPR126	57211	1	1	1	1	0	4
KIAA1199	57214	1	1	1	1	0	4
KIAA1244	57221	1	1	1	1	0	4
LYRM2	57226	1	1	1	1	0	4
ZNF286A	57335	1	1	1	1	0	4
ZNF287	57336	1	1	1	0	1	4
AICDA	57379	1	1	1	0	1	4
RAB22A	57403	1	1	1	1	0	4
KIAA1143	57456	1	1	1	1	0	4
TBC1D24	57465	1	1	1	1	0	4
ERMN	57471	1	1	1	1	0	4
CNOT6	57472	1	1	1	1	0	4
KIAA1211	57482	1	1	1	1	0	4
RNF150	57484	1	1	1	1	0	4
NLN	57486	1	1	1	1	0	4
ODF2L	57489	1	1	1	0	1	4
ODF2L	57489	1	1	1	1	0	4
ARID1B	57492	1	1	1	1	0	4
HEG1	57493	1	1	1	1	0	4
MKL2	57496	1	1	1	1	0	4
NLGN4X	57502	1	1	1	1	0	4
CASKIN1	57524	1	1	1	0	1	4
HACE1	57531	0	1	1	1	1	4
NUFIP2	57532	1	1	1	1	0	4
MIB1	57534	1	1	1	1	0	4
KIAA1328	57536	1	1	1	1	0	4
WDR35	57539	1	1	1	1	0	4
PDP2	57546	1	1	1	1	0	4
TAOK1	57551	1	1	1	1	0	4
SEMA6A	57556	1	1	1	1	0	4
TRMT5	57570	1	1	1	1	0	4
UNC79	57578	1	1	1	1	0	4
SYT13	57586	1	1	1	1	0	4
WDFY1	57590	1	1	1	1	0	4
HOMEZ	57594	1	1	1	0	1	4
USP36	57602	1	1	1	0	1	4
PITPNM2	57605	1	1	1	1	0	4
SLAIN2	57606	1	1	1	1	0	4
KIAA1462	57608	1	1	1	1	0	4
ZNF492	57615	1	1	1	1	0	4
SHROOM3	57619	1	1	1	1	0	4
STIM2	57620	1	1	1	1	0	4
NYAP2	57624	1	1	1	1	0	4
DPP10	57628	1	1	1	1	0	4
USP28	57646	1	1	1	0	1	4
PHRF1	57661	1	1	1	0	1	4
USP29	57663	1	1	1	0	1	4
KIAA1549	57670	1	1	1	1	0	4
RNF213	57674	1	1	1	0	1	4
ZFP14	57677	1	1	1	1	0	4
ZDBF2	57683	1	1	1	1	0	4
ZNF317	57693	1	1	1	1	0	4
KIAA1598	57698	1	1	1	1	0	4
FAM160B1	57700	1	1	1	1	0	4
DENND1A	57706	1	1	1	0	1	4
MIER1	57708	1	1	1	0	1	4
MIER1	57708	1	1	1	1	0	4
SLC7A14	57709	1	1	1	1	0	4
ZNF529	57711	1	1	1	1	0	4
EPG5	57724	1	1	1	1	0	4
SPTBN4	57731	1	1	1	1	0	4
GBA3	57733	0	1	1	1	1	4
RBAK	57786	1	1	1	1	0	4
G6PC2	57818	0	1	1	1	1	4
SLC4A5	57835	1	1	1	1	0	4
CREBZF	58487	1	1	1	1	0	4
ZNF250	58500	1	1	1	1	0	4
CACNG8	59283	1	1	1	1	0	4
PRDM13	59336	1	1	1	0	1	4
PLEKHA1	59338	1	1	1	1	0	4
GNB4	59345	1	1	1	0	1	4
RXFP1	59350	1	1	1	0	1	4
BACH2	60468	1	1	1	1	0	4
SLC5A7	60482	1	1	1	1	0	4
KCNK15	60598	1	1	1	0	1	4
PAPPA2	60676	1	1	1	1	0	4
SMAP1	60682	1	1	1	0	1	4
TRAPPC11	60684	1	1	1	1	0	4
PIEZO2	63895	1	1	1	0	1	4
C5orf54	63920	1	1	1	1	0	4
XPNPEP3	63929	1	1	1	1	0	4
MCUR1	63933	1	1	1	1	0	4
DMRTA1	63951	1	1	1	0	1	4
ANO3	63982	1	1	1	1	0	4
RBM26	64062	1	1	1	1	0	4
PERP	64065	1	1	1	1	0	4
NPAS3	64067	1	1	1	1	0	4
CDH23	64072	1	1	1	0	1	4
GOLPH3	64083	1	1	1	0	1	4
SMOC1	64093	1	1	1	1	0	4
EPB41L4A	64097	1	1	1	1	0	4
ELSPBP1	64100	1	1	1	0	1	4
MOAP1	64112	1	1	1	0	1	4
RRAGC	64121	1	1	1	0	1	4
ELTD1	64123	1	1	1	1	0	4
NCAPG	64151	1	1	1	0	1	4
ERAP2	64167	1	1	1	1	0	4
NECAB1	64168	1	1	1	1	0	4
HERPUD2	64224	1	1	1	0	1	4
LMBR1	64327	1	1	1	1	0	4
XPO4	64328	1	1	1	1	0	4
ZMAT3	64393	1	1	1	1	0	4
AKTIP	64400	1	1	1	0	1	4
SUSD1	64420	1	1	1	0	1	4
TTC31	64427	1	1	1	0	1	4
MRPS25	64432	1	1	1	1	0	4
NUCKS1	64710	1	1	1	1	0	4
CREB3L2	64764	1	1	1	1	0	4
AEN	64782	1	1	1	1	0	4
RABL5	64792	1	1	1	0	1	4
2018-03-07	64844	1	1	1	0	1	4
AIDA	64853	1	1	1	0	1	4
USP46	64854	1	1	1	1	0	4
ARMCX5	64860	1	1	1	0	1	4
PAPOLG	64895	1	1	1	1	0	4
BCL11B	64919	1	1	1	1	0	4
LRRC19	64922	1	1	1	1	0	4
SLC30A5	64924	0	1	1	1	1	4
TMEM135	65084	1	1	1	1	0	4
PRAMEF1	65121	0	1	1	1	1	4
SPATS2	65244	1	1	1	0	1	4
C8orf33	65265	1	1	1	1	0	4
PHACTR4	65979	1	1	1	1	0	4
GRAMD3	65983	1	1	1	1	0	4
ZBTB10	65986	1	1	1	1	0	4
FUNDC2	65991	1	1	1	1	0	4
TMEM108	66000	1	1	1	1	0	4
C7orf49	78996	1	1	1	0	1	4
ZFYVE21	79038	1	1	1	0	1	4
TRIM48	79097	1	1	1	0	1	4
TMEM43	79188	0	1	1	1	1	4
DCAF10	79269	1	1	1	1	0	4
BCL2L14	79370	0	1	1	1	1	4
NKAIN1	79570	1	1	1	0	1	4
METTL21D	79609	1	1	1	0	1	4
CCNJL	79616	1	1	1	0	1	4
C6orf211	79624	1	1	1	1	0	4
SH3TC2	79628	1	1	1	1	0	4
SRD5A3	79644	1	1	1	1	0	4
MCPH1	79648	1	1	1	1	0	4
MAP7D3	79649	1	1	1	0	1	4
PPP1R3B	79660	1	1	1	1	0	4
PARP8	79668	1	1	1	1	0	4
SAP30L	79685	1	1	1	1	0	4
STEAP4	79689	1	1	1	1	0	4
QTRTD1	79691	1	1	1	1	0	4
MANEA	79694	1	1	1	1	0	4
ZYG11B	79699	1	1	1	1	0	4
TBL1XR1	79718	1	1	1	1	0	4
THAP9	79725	1	1	1	1	0	4
CLIP4	79745	1	1	1	0	1	4
ZFAND1	79752	1	1	1	0	1	4
[truncated: 17,583 more rows]
