# Supplementary material for: A bovine miRNA, bta‐miR‐154c, withstands in vitro human digestion but does not affect cell viability of colorectal human cell lines after transfection
Source: FEBS Open Bio. 2022 Mar 31;12(5):925–36. doi: 10.1002/2211-5463.13402 (PMC9063428; doi:10.1002/2211-5463.13402)
Supplement: Supplementary file 2 — Table S2. Cancer‐related pathways in humans predicted via cross‐species bioinformatic analysis to be affected by bta‐miR‐154c. [file FEB4-12-925-s001.xlsx]

## Sheet: bta-miR154c-targts-at3
Pathway	n sig in PW	n nonsig in PW	pvalue	Genes in Pathway	FDR(BH)
hsa04723 - Retrograde endocannabinoid signaling	60	43	1.33658e-07	107;109;112;115;775;776;1268;1432;2554;2555;2556;2557;2558;2560;2561;2562;2564;2565;2566;2568;2570;2773;2776;2782;2784;2786;2788;2790;2792;2793;2890;2891;2892;2893;2911;2915;3708;3710;3760;3763;5332;5567;5578;5579;5594;5599;5600;5601;5602;5603;5613;5743;11343;23236;54331;55970;57084;59345;140679;222236	1.89795e-05
hsa05212 - Pancreatic cancer	42	24	3.4949e-07	673;675;842;998;1021;1029;1147;1871;1950;1956;3551;3716;3845;4087;4089;5291;5293;5294;5295;5337;5594;5599;5601;5602;5879;5880;5898;5899;5900;5925;6772;7039;7042;7046;7048;7157;7422;8503;9459;10000;10928;23533	3.3085e-05
hsa05032 - Morphine addiction	54	39	6.34283e-07	107;109;112;115;157;408;1812;2550;2554;2555;2556;2557;2558;2560;2561;2562;2564;2565;2566;2568;2570;2773;2778;2782;2784;2786;2788;2790;2792;2793;2869;3760;3763;4988;5136;5138;5139;5140;5142;5143;5144;5150;5151;5567;5578;5579;5613;10846;27115;50940;54331;55970;59345;140679	4.50341e-05
hsa04713 - Circadian entrainment	55	42	1.42219e-06	107;109;112;115;775;776;808;810;815;1385;2353;2773;2776;2778;2782;2784;2786;2788;2790;2792;2793;2890;2891;2892;2893;2903;2904;2977;2982;2983;3708;3710;3760;3763;4842;5332;5567;5578;5579;5593;5594;5613;6262;6263;8864;8911;8912;9252;9722;23236;51655;54331;55811;55970;59345	8.07806e-05
hsa04068 - FoxO signaling pathway	70	63	2.49458e-06	604;664;673;894;901;1030;1147;1387;1432;1901;1950;1956;2290;2309;2911;3479;3480;3551;3575;3643;3667;3845;4087;4089;4193;4893;5105;5170;5291;5293;5294;5295;5562;5563;5565;5594;5599;5600;5601;5602;5603;5728;5896;5897;5934;6654;6789;6794;7042;7046;7048;8471;8503;8660;8743;9140;9456;10000;10018;10110;10365;23533;23678;23710;51422;51701;57818;80854;114907;100533105	0.000118077
hsa05200 - Pathways in cancer	148	179	3.0762e-06	324;331;332;355;367;596;637;650;673;675;836;842;861;862;867;868;898;998;999;1021;1029;1030;1050;1147;1282;1285;1286;1287;1288;1387;1399;1487;1495;1496;1499;1630;1871;1950;1956;2034;2113;2246;2247;2250;2252;2254;2257;2259;2263;2335;2353;2932;3066;3082;3091;3479;3480;3551;3576;3655;3685;3688;3716;3725;3845;3918;4087;4089;4193;4254;4286;4824;4843;4893;5154;5156;5291;5293;5294;5295;5336;5337;5578;557…	0.000124806
hsa04724 - Glutamatergic synapse	60	56	2.47254e-05	107;109;112;115;157;775;776;2744;2752;2773;2776;2778;2782;2784;2786;2788;2790;2792;2793;2890;2891;2892;2893;2898;2899;2903;2904;2911;2913;2915;2917;3708;3710;3760;5332;5337;5530;5532;5567;5578;5579;5594;5613;6505;6506;6507;6511;7220;9229;9456;22941;23236;54331;54407;55970;57084;59345;81539;85358;123745	0.000750271
hsa04727 - GABAergic synapse	49	41	2.31213e-05	107;109;112;115;775;776;2550;2554;2555;2556;2557;2558;2560;2561;2562;2564;2565;2566;2568;2570;2571;2744;2752;2773;2782;2784;2786;2788;2790;2792;2793;3763;4905;5334;5567;5578;5579;5613;6529;10243;23710;54331;54407;55970;57468;59345;66008;81539;140679	0.000750271
hsa04151 - PI3K-Akt signaling pathway	151	195	2.6418e-05	284;596;842;894;898;1021;1101;1128;1129;1147;1277;1278;1281;1282;1285;1286;1287;1288;1289;1293;1301;1385;1386;1435;1902;1946;1950;1956;1975;1977;2246;2247;2250;2252;2254;2257;2259;2263;2309;2321;2335;2690;2782;2784;2786;2788;2790;2792;2793;2846;2932;3082;3381;3445;3446;3449;3451;3455;3479;3480;3551;3560;3574;3575;3643;3655;3667;3672;3676;3680;3685;3688;3690;3693;3694;3696;3716;3717;3845;3918;4170…	0.000750271
hsa04919 - Thyroid hormone signaling pathway	60	59	6.50826e-05	481;482;483;488;842;1387;1499;1735;1827;2099;2932;3066;3091;3685;3690;3845;4193;4851;4853;4893;5170;5208;5291;5293;5294;5295;5332;5336;5350;5469;5567;5578;5579;5594;5613;6256;6548;6567;6772;7067;7068;7157;8202;8503;8648;8850;9282;9882;9969;10000;10231;10499;23236;23439;23533;25942;29079;54361;113026;117247	0.00168031
hsa04020 - Calcium signaling pathway	84	97	0.00012657	107;109;115;148;153;155;185;291;292;488;490;492;493;552;624;775;776;777;808;810;814;815;1128;1129;1131;1133;1812;1816;1909;1910;1956;2065;2066;2774;2776;2778;2903;2911;2915;2925;3274;3356;3357;3358;3360;3708;3710;4638;4842;4843;5021;5136;5156;5255;5260;5332;5336;5350;5530;5532;5567;5578;5579;5613;5724;5733;5737;6262;6263;6546;6869;6915;7417;8911;8912;10800;23236;56848;57105;57620;80228;83447;1130…	0.0029955
hsa04150 - mTOR signaling pathway	34	26	0.000139044	673;1975;1977;3091;3479;3551;3667;5170;5291;5293;5294;5295;5562;5563;5578;5579;5594;5728;6197;6198;6794;7248;7422;8408;8503;9470;9706;10000;23533;27330;51719;54541;58528;64121	0.00303757
hsa04725 - Cholinergic synapse	56	57	0.000200041	107;109;112;115;596;775;776;814;815;1128;1129;1131;1133;1143;1385;2353;2773;2776;2782;2784;2786;2788;2790;2792;2793;3708;3710;3717;3759;3760;3761;3763;3786;3845;4893;5291;5293;5294;5295;5332;5567;5578;5579;5594;5613;8503;9586;10000;23236;23533;54331;55970;56479;59345;60482;64764	0.00405798
hsa04360 - Axon guidance	61	66	0.000319107	998;1073;1630;1946;1949;2042;2043;2044;2045;2046;2047;2773;2932;3688;3845;3897;3985;4690;4773;4775;4893;5063;5362;5530;5532;5594;5747;5879;5880;5998;6091;6092;6093;6387;6405;6586;7869;8440;8633;8829;9037;9723;9901;10371;10505;10512;22854;23365;23380;23654;25791;54910;55558;57522;57556;64101;64221;80031;84448;137970;223117	0.00577082
hsa05210 - Colorectal cancer	34	28	0.000325117	324;332;596;673;836;842;1499;1630;2353;2932;3725;3845;4087;4089;5291;5293;5294;5295;5594;5599;5601;5602;5879;5880;5900;7042;7046;7048;7157;8503;10000;23533;26060;54205	0.00577082
hsa05205 - Proteoglycans in cancer	99	126	0.000392198	287;288;355;673;815;836;857;858;867;868;960;998;1432;1499;1634;1839;1956;1975;2017;2065;2066;2099;2246;2247;2250;2252;2254;2257;2259;2335;3059;3082;3091;3236;3479;3480;3685;3688;3690;3693;3708;3710;3845;4087;4193;4659;4660;4893;5170;5291;5293;5294;5295;5336;5567;5578;5579;5594;5600;5603;5613;5747;5781;5879;5962;6093;6198;6383;6548;6654;7042;7074;7099;7157;7291;7422;7472;7474;7476;7477;7478;7479;7…	0.00655201
hsa04390 - Hippo signaling pathway	71	83	0.000501011	174;324;332;650;653;654;655;657;658;659;894;999;1453;1495;1496;1499;1739;1740;2246;2932;3996;4087;4089;4092;4771;5054;5519;5584;6591;6657;7003;7042;7046;7048;7472;7474;7476;7477;7478;7479;7529;7531;7532;7533;7534;7855;7976;8322;8323;8325;8945;8994;9113;10207;10413;11211;23286;23291;26524;29119;51384;54361;79981;84612;84962;85407;89780;92597;154796;166824;353500	0.00731029
hsa04144 - Endocytosis	90	113	0.000514809	153;155;157;163;382;408;857;858;867;868;998;1211;1213;1601;1759;1950;1956;2060;2065;2066;2263;2321;2869;3480;3560;3577;3579;4087;4091;4092;4193;5156;5337;5584;5867;5868;5869;5878;5979;6455;6456;7037;7042;7046;7048;7189;7879;8027;8411;8766;9101;9230;9525;9765;9815;9829;9922;10015;10254;10617;11031;11059;22841;22905;23327;23362;23396;23527;23550;26052;50807;51028;51100;51510;51534;57154;57403;60682…	0.00731029
hsa04261 - Adrenergic signaling in cardiomyocytes	69	80	0.000510429	70;107;109;112;115;148;153;185;186;481;482;483;488;490;492;493;596;775;776;781;782;783;785;808;810;815;1385;1386;1390;1432;2773;2776;2778;3753;5291;5293;5294;5295;5332;5350;5502;5519;5527;5567;5578;5594;5600;5603;5613;6262;6330;6332;6546;6548;7168;7170;7171;8503;9252;9586;10000;10411;11069;23236;23439;23533;59283;64764;93589	0.00731029
hsa04510 - Focal adhesion	91	115	0.000556128	88;331;394;596;673;824;857;858;894;998;1101;1277;1278;1281;1282;1285;1286;1287;1288;1289;1293;1301;1399;1499;1950;1956;2321;2335;2932;3082;3381;3479;3480;3655;3672;3676;3680;3685;3688;3690;3693;3694;3696;3725;3918;4638;4659;4660;5063;5154;5156;5170;5291;5293;5294;5295;5578;5579;5594;5599;5601;5602;5649;5728;5747;5879;5880;5906;5908;6093;6654;7058;7414;7422;7423;8503;8516;10000;10319;10627;22798;2…	0.00752097
hsa04722 - Neurotrophin signaling pathway	57	63	0.000692433	596;627;673;808;810;814;815;998;1399;1432;2309;2932;3551;3654;3656;3667;3725;3845;4214;4893;4915;5170;5291;5293;5294;5295;5336;5594;5599;5600;5601;5602;5603;5663;5664;5781;5879;5906;5908;6197;6272;6654;7157;7189;7531;8503;9252;9261;10000;10019;10782;10818;11213;23533;27330;51135;57498	0.00893868
hsa04728 - Dopaminergic synapse	61	70	0.000870829	775;776;808;810;815;1312;1385;1386;1432;1644;1812;1816;2353;2773;2774;2776;2778;2782;2784;2786;2788;2790;2792;2793;2890;2891;2892;2893;2903;2904;2932;3708;3710;3760;3763;3798;3799;3800;5332;5519;5527;5530;5532;5567;5578;5579;5599;5600;5601;5602;5603;5613;6571;9575;9586;10000;23236;54331;55970;59345;64764	0.0107528
hsa04310 - Wnt signaling pathway	64	75	0.000952029	324;815;894;1387;1452;1457;1487;1499;2239;2932;3725;4040;4089;4772;4773;4775;5332;5530;5532;5567;5578;5579;5599;5601;5602;5613;5663;5879;5880;6477;6885;6907;7157;7472;7474;7476;7477;7478;7479;7855;7976;8322;8323;8325;8945;10023;11197;11211;22943;23002;23236;23291;27123;51384;51701;54361;56998;59343;79718;80319;81839;85407;89780;166336	0.0112657
hsa05146 - Amoebiasis	52	57	0.00102083	88;107;384;836;912;1277;1278;1281;1282;1285;1286;1287;1288;1289;1301;1992;2335;2774;2776;2778;3458;3553;3554;3576;3918;4843;5055;5273;5275;5291;5293;5294;5295;5332;5567;5578;5579;5613;5747;5868;5869;5878;7042;7099;7414;7879;8503;10319;22798;23236;23533;255631	0.0114209
hsa04010 - MAPK signaling pathway	109	148	0.00104558	355;408;627;673;775;776;777;781;782;783;785;836;994;998;1147;1386;1399;1432;1843;1845;1847;1848;1852;1950;1956;2005;2246;2247;2250;2252;2254;2257;2259;2263;2353;2872;3551;3553;3554;3725;3845;3925;4208;4214;4763;4772;4775;4893;4915;5154;5156;5494;5495;5530;5532;5567;5578;5579;5594;5599;5600;5601;5602;5603;5608;5613;5801;5871;5879;5880;5906;5908;5922;5924;6197;6416;6654;6789;6885;7042;7046;7048;715…	0.0114209
hsa05223 - Non-small cell lung cancer	30	26	0.00118813	238;673;842;1021;1029;1871;1950;1956;2309;3845;4893;5170;5291;5293;5294;5295;5336;5578;5579;5594;5925;6256;6654;6789;7039;7157;8503;10000;23533;27436	0.0124973
hsa05120 - Epithelial cell signaling in Helicobacter pylori infection	35	33	0.00125157	102;523;526;836;998;1147;1432;1839;1956;3551;3576;3577;3579;3725;5336;5599;5600;5601;5602;5603;5781;5879;6416;6868;7082;8992;9550;23545;50617;50848;51606;58494;83700;150084;245972	0.0126945
hsa05412 - Arrhythmogenic right ventricular cardiomyopathy (ARVC)	37	37	0.00182075	88;488;775;776;781;782;783;785;1000;1495;1496;1499;1605;1824;1829;2697;3655;3672;3676;3680;3685;3688;3690;3693;3694;3696;5318;6262;6442;6443;6444;6546;8516;22801;29119;59283;93589	0.0178308
hsa04720 - Long-term potentiation	34	33	0.00199016	107;673;775;808;810;814;815;1387;2776;2890;2891;2903;2904;2911;2915;3708;3710;3845;4893;5332;5502;5530;5532;5567;5578;5579;5594;5613;5906;5908;6197;10411;23236;27330	0.0188402
hsa05414 - Dilated cardiomyopathy (DCM)	43	47	0.00254956	70;107;109;112;115;153;488;775;776;781;782;783;785;1605;2778;3479;3655;3672;3676;3680;3685;3688;3690;3693;3694;3696;5350;5567;5613;6262;6442;6443;6444;6546;7042;7168;7170;7171;7273;8516;22801;59283;93589	0.0233573
hsa05222 - Small cell lung cancer	41	45	0.00332104	331;596;842;898;1021;1030;1147;1282;1285;1286;1287;1288;1871;2335;3551;3655;3685;3688;3918;4843;5291;5293;5294;5295;5728;5743;5747;5925;6256;7157;7185;7187;7189;8503;9063;9134;10000;10319;22798;23533;54205	0.0269569
hsa04210 - Apoptosis	41	45	0.00332104	331;355;596;637;824;836;840;842;843;1147;1439;1676;3551;3553;3554;3556;3654;3656;5291;5293;5294;5295;5530;5532;5567;5575;5576;5577;5613;7157;8503;8743;8772;8795;8837;9131;10000;11213;23533;51135;54205	0.0269569
hsa05218 - Melanoma	35	36	0.00322242	673;999;1021;1029;1871;1950;1956;2246;2247;2250;2252;2254;2257;2259;3082;3479;3480;3845;4193;4286;4893;5154;5156;5291;5293;5294;5295;5594;5728;5925;7157;8503;10000;23533;80310	0.0269569
hsa04014 - Ras signaling pathway	95	132	0.00332216	27;284;382;808;810;998;1147;1435;1946;1950;1956;2113;2246;2247;2250;2252;2254;2257;2259;2263;2321;2782;2784;2786;2788;2790;2792;2793;2903;2904;3082;3479;3480;3551;3643;3845;4254;4301;4763;4893;5063;5154;5156;5291;5293;5294;5295;5336;5337;5567;5578;5579;5594;5599;5601;5602;5613;5781;5863;5868;5869;5878;5879;5880;5898;5899;5900;5906;5908;5922;5924;6654;6789;7010;7074;7422;7423;8503;9462;9771;10000;…	0.0269569
hsa05215 - Prostate cancer	42	47	0.00376862	367;596;673;842;898;1147;1385;1387;1499;1871;1950;1956;2263;2932;3479;3480;3551;3845;4193;4824;4893;5154;5156;5170;5291;5293;5294;5295;5594;5728;5925;6654;6716;7039;7157;8503;9134;9586;10000;23533;64764;80310	0.0289267
hsa04540 - Gap junction	42	47	0.00376862	107;109;112;115;153;1453;1812;1902;1950;1956;2697;2773;2776;2778;2911;2915;2977;2982;2983;3356;3357;3358;3708;3710;3845;4893;5154;5156;5332;5567;5578;5579;5593;5594;5613;6654;7082;10746;23236;80310;81027;203068	0.0289267
hsa05161 - Hepatitis B	64	82	0.00409963	332;355;596;836;842;843;898;1021;1147;1385;1386;1387;1654;1871;1959;2353;3445;3446;3449;3451;3551;3576;3716;3725;3845;4089;4214;4772;4773;4775;4893;5291;5293;5294;5295;5578;5579;5594;5599;5601;5602;5728;5925;6416;6772;6773;7042;7046;7099;7157;7529;7534;8503;8772;9134;9586;9641;10000;23533;23586;54205;57506;64764;353376	0.0306394
hsa04730 - Long-term depression	30	30	0.0047053	673;2773;2776;2778;2781;2890;2891;2892;2895;2911;2977;2982;2983;3479;3480;3708;3710;3845;4842;4893;5332;5519;5578;5579;5593;5594;10672;10842;23236;123745	0.0327245
hsa05214 - Glioma	32	33	0.00484326	673;808;810;815;1021;1029;1871;1950;1956;3479;3480;3845;4193;4893;5154;5156;5291;5293;5294;5295;5336;5578;5579;5594;5728;5925;6654;7039;7157;8503;10000;23533	0.0327245
hsa04971 - Gastric acid secretion	36	39	0.00495476	107;109;112;115;481;482;483;808;810;815;1080;1131;2773;2776;2778;3274;3708;3710;3759;3766;3772;3773;4638;5332;5567;5578;5579;5613;6548;9992;23236;23439;54207;115111;340156;389015	0.0327245
hsa04930 - Type II diabetes mellitus	25	23	0.00483236	775;776;777;3098;3101;3551;3643;3667;5291;5293;5294;5295;5581;5594;5599;5601;5602;6514;8471;8503;8660;8835;9370;23533;122809	0.0327245
hsa04961 - Endocrine and other factor-regulated calcium reabsorption	25	23	0.00483236	112;115;163;481;482;483;490;624;1211;1213;1759;2099;2776;2778;5332;5567;5578;5579;5613;6546;7421;8766;23236;23439;26052	0.0327245
hsa04012 - ErbB signaling pathway	41	47	0.00551029	27;673;815;867;868;1399;1839;1950;1956;2065;2066;2069;2932;3084;3725;3845;4690;4893;5063;5291;5293;5294;5295;5336;5578;5579;5594;5599;5601;5602;5747;6198;6416;6654;7039;8440;8503;10000;10718;23533;145957	0.0355664
hsa03018 - RNA degradation	35	38	0.00566811	694;1656;4848;4850;5042;7832;9125;9337;9652;10140;10766;11044;11340;22894;23019;23658;26986;51010;51691;54464;55802;57472;80336;84186;87178;115752;118460;131870;132430;140886;167227;170506;246175;340529;645974	0.0357721
hsa04512 - ECM-receptor interaction	40	46	0.00628048	960;961;1101;1277;1278;1281;1282;1285;1286;1287;1288;1289;1293;1301;1605;2335;3381;3655;3672;3676;3680;3685;3688;3690;3693;3694;3696;3918;5649;7058;8516;9899;10319;22798;22801;22987;51206;63923;131873;255631	0.0387751
hsa04015 - Rap1 signaling pathway	88	125	0.00682376	107;109;112;115;284;673;808;810;998;999;1268;1399;1432;1435;1499;1902;1946;1950;1956;2246;2247;2250;2252;2254;2257;2259;2263;2321;2773;2776;2778;2846;2903;2904;3082;3479;3480;3643;3688;3690;3845;4254;4301;4893;5028;5154;5156;5217;5291;5293;5294;5295;5332;5578;5579;5584;5594;5600;5603;5608;5879;5880;5898;5899;5900;5906;5908;7010;7074;7422;7423;8503;9223;9732;9771;10000;10411;11069;23236;23533;2368…	0.0412329
hsa05213 - Endometrial cancer	26	26	0.00817495	324;673;842;999;1495;1496;1499;1950;1956;2309;2932;3845;4893;5170;5291;5293;5294;5295;5594;5728;6654;7157;8503;10000;23533;29119	0.0483684
hsa05033 - Nicotine addiction	21	19	0.00839086	2554;2555;2556;2557;2558;2560;2561;2562;2564;2565;2566;2568;2570;2890;2891;2892;2893;2903;2904;57084;140679	0.0486328
hsa05410 - Hypertrophic cardiomyopathy (HCM)	39	46	0.00907171	70;488;775;776;781;782;783;785;1605;1906;3479;3655;3672;3676;3680;3685;3688;3690;3693;3694;3696;5562;5563;5565;6262;6442;6443;6444;6546;7042;7168;7170;7171;7273;8516;22801;51422;59283;93589	0.0495455
hsa04810 - Regulation of actin cytoskeleton	88	127	0.00906213	88;324;624;673;998;1073;1128;1129;1131;1133;1399;1950;1956;2246;2247;2250;2252;2254;2257;2259;2263;2335;3655;3672;3676;3680;3685;3687;3688;3690;3693;3694;3696;3845;3985;4628;4638;4659;4660;4893;5063;5154;5156;5217;5291;5293;5294;5295;5305;5594;5747;5879;5880;5962;6093;6548;6654;7074;7414;8503;8516;8874;8976;9087;9459;10092;10109;10152;10627;10672;10788;22801;23365;23396;23533;54434;54776;54961;55…	0.0495455
hsa04962 - Vasopressin-regulated water reabsorption	23	22	0.00899573	109;112;115;359;361;1385;1780;1781;2778;4905;5567;5613;5868;5869;5878;6844;8766;9230;9586;51164;51626;64764;79659	0.0495455
hsa04726 - Serotonergic synapse	50	64	0.0100497	351;673;775;776;836;1558;1559;1644;1843;2560;2561;2562;2773;2776;2778;2782;2784;2786;2788;2790;2792;2793;3355;3356;3357;3358;3360;3708;3710;3751;3760;3763;3845;4893;5332;5567;5578;5579;5594;5613;5743;6532;6571;7220;10411;23236;54331;55970;59345;123745	0.0534243
hsa04916 - Melanogenesis	45	56	0.0101581	107;109;112;115;808;810;815;1385;1387;1499;1906;1910;2773;2776;2778;2932;3845;4254;4286;4893;5332;5567;5578;5579;5594;5613;7299;7306;7472;7474;7476;7477;7478;7479;7855;7976;8322;8323;8325;11211;23236;51384;54361;64764;89780	0.0534243
hsa04520 - Adherens junction	34	39	0.0108606	88;998;999;1387;1457;1495;1496;1499;1956;3480;3643;4008;4087;4089;4301;5594;5787;5795;5818;5879;5880;6591;6615;6885;7046;7048;7082;7414;7525;8976;10580;29119;51701;117178	0.05608
hsa05160 - Hepatitis C	57	76	0.011097	673;1147;1432;1950;1956;1965;2932;3445;3446;3449;3451;3455;3551;3576;3659;3716;3845;4893;5010;5170;5291;5293;5294;5295;5465;5519;5594;5599;5600;5601;5602;5603;5610;6041;6256;6654;6772;6773;7157;7187;7189;8503;8554;9071;9075;9076;9641;10000;10197;10686;23533;23586;27102;53842;57506;149461;100506658	0.0562776
hsa04070 - Phosphatidylinositol signaling system	37	44	0.0117651	808;810;1040;1607;1608;3612;3631;3632;3708;3710;4952;5286;5289;5291;5293;5294;5295;5305;5332;5336;5578;5579;5728;8503;8526;8760;8821;8867;9162;23236;23396;23533;54928;55300;79837;113026;200576	0.0584374
hsa05202 - Transcriptional misregulation in cancer	74	105	0.0119344	466;604;861;862;894;905;942;1031;1050;1848;2005;2115;2119;2120;2138;2313;2321;2521;2892;3021;3066;3087;3205;3206;3248;3479;3480;3486;3560;3576;4094;4193;4208;4297;4299;4300;5077;5079;5081;5087;5154;5747;6256;6495;6667;6756;6760;7030;7048;7102;7113;7157;7185;7403;7468;7490;7704;8013;8091;8148;8464;8864;25942;51274;51384;54738;55204;55589;64083;64332;84444;85414;221037;440093	0.0584374
hsa05014 - Amyotrophic lateral sclerosis (ALS)	25	26	0.0127379	596;637;834;836;842;1432;2876;2890;2891;2903;2904;4741;4744;4747;4842;5530;5532;5600;5603;5608;5868;5879;6506;7157;54205	0.0595885
hsa05211 - Renal cell carcinoma	31	35	0.0126462	673;998;1387;1399;2034;2113;3082;3091;3725;3845;4893;5063;5291;5293;5294;5295;5594;5781;5879;5906;5908;6654;6921;7039;7042;7422;8503;10000;23533;54583;201163	0.0595885
hsa04370 - VEGF signaling pathway	29	32	0.0127989	842;998;1432;3845;4773;4893;5291;5293;5294;5295;5336;5530;5532;5578;5579;5594;5600;5603;5743;5747;5879;5880;7422;8503;9261;10000;23533;56848;123745	0.0595885
