# Supplementary material for: A bovine miRNA, bta‐miR‐154c, withstands in vitro human digestion but does not affect cell viability of colorectal human cell lines after transfection
Source: FEBS Open Bio. 2022 Mar 31;12(5):925–36. doi: 10.1002/2211-5463.13402 (PMC9063428; doi:10.1002/2211-5463.13402)
Supplement: Supplementary file 3 — Table S3. Diseases in humans predicted via cross‐species bioinformatic analysis to be affected by bta‐miR‐154c. [file FEB4-12-925-s002.xlsx]

## Sheet: bta-miR154c-targts-at3
Pathway	#genes mapped in PW genesets	# nonsig in PW gene-sets	pvalue	BH	Genes in Pathway
DOID1240 leukemia	414	550	1.89174e-10	1.92579e-07	27;182;196;238;331;332;351;355;367;466;515;546;596;673;675;677;678;694;819;836;843;861;862;863;867;868;894;898;900;914;925;931;942;960;999;1021;1028;1029;1030;1045;1050;1147;1269;1385;1387;1390;1399;1400;1429;1432;1482;1499;1523;1555;1588;1630;1719;1728;1787;1788;1789;1901;1910;1946;1950;1956;1958;1982;2042;2099;2120;2146;2162;2176;2205;2214;2247;2309;2321;2331;2335;2355;2494;2521;2526;2620;2624;…
DOID12849 autism	102	84	8.67062e-10	4.42521e-07	324;361;367;412;552;596;627;836;1006;1312;1499;1644;1719;1812;1950;1959;2020;2321;2332;2550;2554;2555;2556;2557;2558;2560;2562;2571;2697;2876;2891;2898;2903;3082;3239;3356;3358;3676;3690;4139;4152;4204;4208;4524;4843;4897;4915;4922;5021;5579;5649;5728;5743;6263;6328;6505;6532;6863;7102;7157;7248;7328;7337;7422;7472;8828;8912;9037;9086;9370;9378;9722;9732;22829;22871;23133;23426;23705;26047;26053;…
DOID305 carcinoma	788	1193	8.69393e-10	4.42521e-07	39;102;103;125;126;128;133;153;174;182;186;196;214;217;238;284;324;331;332;355;358;361;367;394;412;444;488;540;558;578;586;590;596;604;607;627;634;650;651;653;654;655;659;664;673;675;677;678;722;771;800;815;834;836;842;857;858;894;898;900;908;912;940;942;960;966;990;994;998;999;1000;1006;1012;1021;1028;1029;1030;1031;1039;1045;1050;1054;1062;1112;1113;1131;1200;1268;1269;1277;1285;1288;1312;1314;…
DOID5419 schizophrenia	277	350	5.91826e-09	2.40992e-06	133;148;182;217;262;288;324;367;523;526;607;627;688;775;815;836;1113;1128;1133;1267;1268;1269;1312;1401;1410;1439;1499;1644;1728;1738;1759;1789;1812;1848;1956;2065;2066;2099;2263;2332;2557;2561;2562;2571;2596;2668;2674;2729;2730;2752;2774;2778;2782;2784;2823;2876;2890;2891;2892;2893;2898;2899;2903;2904;2908;2911;2913;2917;2932;2938;2953;2977;3084;3098;3183;3190;3192;3337;3356;3358;3360;3458;3479;…
DOID162 cancer	1381	2286	2.37521e-08	8.05988e-06	19;27;31;38;39;90;102;124;125;126;128;132;133;148;153;155;174;182;185;186;196;214;217;220;231;238;262;284;292;310;324;331;332;345;351;355;358;359;361;366;367;375;382;384;408;412;444;463;481;482;488;490;538;540;558;578;580;586;590;596;604;624;627;634;637;650;654;655;657;658;659;660;664;673;675;680;688;708;722;754;767;771;800;814;824;834;836;840;842;843;857;858;861;863;867;894;898;900;901;912;922;9…
DOID2985 chronic rejection of renal transplant	1057	1729	1.39924e-07	4.06979e-05	19;36;38;102;103;125;133;148;153;155;174;178;185;186;196;210;217;238;284;310;323;324;331;332;334;343;345;351;355;358;359;361;366;367;368;375;382;384;408;410;444;463;475;538;540;546;558;578;580;590;596;604;610;624;627;634;637;650;654;655;657;659;664;667;673;675;688;775;776;782;824;836;840;842;843;857;861;862;863;894;898;900;912;931;940;942;950;953;960;961;966;990;994;998;999;1000;1003;1012;1021;10…
DOID0060035 medical disorder	269	373	2.04382e-06	0.000462357	94;115;157;217;262;288;291;324;355;359;411;540;596;607;627;650;675;775;815;836;861;969;1129;1158;1268;1282;1285;1286;1295;1296;1312;1374;1378;1385;1390;1393;1401;1435;1463;1482;1499;1584;1588;1644;1690;1728;1812;1816;1843;1848;1906;1909;2020;2099;2153;2157;2200;2263;2273;2289;2290;2312;2332;2353;2395;2550;2554;2556;2558;2561;2566;2571;2639;2643;2668;2690;2730;2774;2784;2876;2892;2898;2899;2903;29…
DOID225 syndrome	631	1001	1.98426e-06	0.000462357	19;90;125;133;148;153;155;174;176;182;185;186;196;197;217;284;287;288;324;331;332;345;351;355;361;366;367;410;412;538;546;571;578;583;590;596;624;627;650;657;659;673;675;722;775;776;781;783;836;843;857;861;867;940;969;998;1003;1028;1029;1030;1045;1050;1075;1080;1113;1128;1130;1131;1147;1149;1184;1268;1269;1277;1278;1281;1282;1285;1286;1287;1288;1289;1301;1312;1355;1385;1387;1400;1401;1432;1453;14…
DOID4241 malignant neoplasm of breast	589	928	2.27542e-06	0.000463276	19;27;31;38;102;125;126;133;182;185;186;196;214;217;292;324;331;332;355;358;367;375;382;408;412;463;482;490;558;578;580;596;604;627;637;650;654;655;658;659;660;664;675;688;708;824;836;842;843;857;858;861;863;894;898;960;961;998;999;1000;1003;1009;1021;1028;1029;1030;1050;1119;1124;1277;1278;1282;1312;1316;1362;1385;1386;1401;1410;1432;1452;1457;1495;1499;1523;1525;1545;1555;1558;1559;1588;1601;16…
DOID1059 intellectual disability	74	72	7.92617e-06	0.00127325	186;359;410;546;767;814;861;1641;1915;2182;2332;2892;2898;2903;2904;3897;4204;4208;4524;5063;5879;5978;6197;6405;6491;6493;6535;6683;6792;6925;7102;7157;7552;7991;8243;8450;8492;8505;8573;8851;9179;9378;9640;9759;9839;9901;9980;11279;22829;22941;23133;23431;24140;26047;27086;51185;55998;57502;57526;64219;64220;64324;65267;79648;80067;81704;83604;84061;85358;114788;139411;254065;389434;641339
DOID1826 epilepsy	92	98	8.1298e-06	0.00127325	310;358;382;501;610;627;777;785;836;950;1641;1740;1956;1958;1965;2055;2290;2550;2554;2561;2562;2564;2566;2571;2784;2890;2891;2892;2903;2904;2911;3553;3643;3736;3766;3778;3786;4193;4204;4208;4363;4524;4842;4925;4988;5469;5621;5649;5743;6046;6334;6506;6507;6532;6535;6792;6854;6857;7421;7957;8912;8976;9429;10057;10109;10242;10243;10447;10928;10947;22822;22854;23327;23431;26047;27345;53616;55203;5580…
DOID1909 melanoma	285	410	8.00406e-06	0.00127325	102;214;324;331;332;351;355;382;408;558;578;596;634;637;655;667;673;675;834;836;840;843;857;925;940;942;960;998;999;1000;1003;1012;1029;1030;1235;1282;1316;1385;1386;1410;1432;1487;1499;1523;1728;1789;1829;1906;1908;1910;1950;1956;2017;2065;2066;2113;2115;2146;2247;2263;2289;2309;2313;2315;2321;2335;2668;2697;2744;2776;2778;2781;2790;2798;2821;2876;2903;2911;2932;3082;3084;3091;3184;3190;3274;328…
DOID1037 lymphoblastic leukemia	95	106	2.0156e-05	0.00293126	596;673;694;861;1021;1029;1030;1045;1050;1482;1719;1728;1787;1788;1789;1946;2042;2120;2162;2321;2521;2833;2932;3077;3131;3280;3574;3576;3600;3662;3704;3716;3717;3845;3899;3953;4087;4193;4200;4208;4297;4299;4300;4311;4363;4524;4602;4683;4684;4851;4893;4919;4968;4986;5054;5079;5087;5156;5594;5728;5781;5896;5925;6667;6886;7157;7172;7422;7490;8028;8743;9378;9429;10018;10257;10320;10411;10673;22807;25…
DOID3312 bipolar disease	74	78	4.61037e-05	0.00625781	115;157;262;288;596;627;675;775;815;1129;1312;1385;1393;1401;1812;1848;2099;2289;2558;2561;2566;2643;2774;2903;2904;2908;2932;3084;3337;3356;3358;3553;3554;3612;4524;4684;5074;5621;5649;5992;5999;6334;6532;6571;6671;6854;7533;8013;8224;8774;8864;8867;9145;9218;9575;9722;10611;11113;22854;22891;23348;23395;23413;27185;55300;56147;57142;64067;64854;65258;79728;91752;154664;221391
DOID0050298 Adenoviridae infectious disease	57	54	5.06197e-05	0.00644136	332;351;355;466;578;708;842;942;1378;1487;1499;1523;1525;1956;1977;3082;3091;3360;3551;3576;3600;3685;3687;3688;3693;3716;4092;4134;4193;4361;4683;5080;5562;5599;5740;5743;5925;6303;7077;7157;7422;7514;8065;8743;8777;8795;8837;10111;10771;11009;11059;11060;25942;57634;83700;83737;91754
DOID8692 myeloid leukemia	154	205	6.34319e-05	0.00759691	182;331;332;355;515;596;819;836;861;862;867;868;942;960;999;1029;1030;1045;1050;1269;1385;1399;1432;1499;1728;1788;1950;1958;2099;2120;2309;2321;2335;2526;2620;2932;2938;3082;3087;3091;3140;3190;3205;3206;3209;3394;3417;3458;3479;3480;3556;3620;3676;3717;3725;3756;3845;4170;4210;4297;4300;4301;4302;4363;4524;4602;4629;4684;4763;4851;4856;4893;4928;4968;5156;5196;5286;5294;5359;5578;5599;5601;5728…
DOID3068 glioblastoma	128	167	0.000135101	0.0152815	102;197;238;284;332;351;355;361;366;596;660;664;836;842;1021;1028;1029;1030;1031;1269;1316;1385;1400;1410;1789;1901;1906;1949;1950;1956;1958;2034;2043;2045;2146;2697;2784;2833;2849;2890;2932;3082;3091;3115;3205;3206;3280;3417;3458;3479;3480;3486;3491;3576;3655;3710;3725;3845;3958;4193;4254;4363;4524;4548;4671;4763;4773;4851;4856;5054;5156;5294;5295;5563;5578;5584;5594;5599;5728;5743;5747;5764;578…
DOID2627 glioma	174	246	0.000203377	0.0217934	41;182;196;331;332;351;355;358;361;382;482;558;596;624;664;800;836;867;898;902;960;1000;1021;1028;1029;1031;1272;1356;1385;1432;1499;1634;1641;1871;1910;1946;1950;1956;1977;2034;2146;2247;2289;2309;2321;2335;2353;2833;2890;2925;3066;3082;3084;3091;3417;3479;3480;3491;3551;3572;3575;3576;3627;3688;3725;3738;3778;3827;3897;3987;4087;4193;4322;4325;4671;4763;4771;4774;4851;4982;5054;5080;5156;5163;5…
DOID353 lymphoma	222	330	0.000256333	0.0248521	196;197;238;331;332;355;367;596;604;605;654;675;833;836;842;843;867;894;898;902;912;925;931;940;942;960;994;998;1021;1029;1030;1031;1050;1268;1432;1452;1499;1540;1559;1728;1901;1965;1977;2099;2120;2146;2214;2247;2262;2313;2321;2331;2335;2353;2355;2531;2539;2744;2833;2932;2938;3066;3082;3091;3117;3219;3394;3417;3455;3458;3553;3560;3574;3576;3600;3603;3620;3627;3662;3688;3690;3717;3725;3738;3824;38…
DOID4451 renal carcinoma	39	34	0.000255156	0.0248521	133;284;332;654;655;1029;1285;1316;1545;2034;2487;2833;3066;3091;3479;3480;3486;3688;4286;5728;6256;6387;6421;6868;7030;7157;7421;7422;8880;8939;10432;11082;11279;25928;27123;50848;58191;79960;100144748
DOID10286 prostate carcinoma	49	48	0.000271977	0.0251702	367;596;675;857;1277;1312;1588;1950;1956;1958;2099;2115;2120;2146;2246;2650;2693;2798;3082;3479;3480;3491;3600;3845;3938;4325;4524;5594;5599;5601;5728;5743;5747;5898;7039;7157;7163;7422;7431;8743;8837;10411;10628;11197;23600;51765;55578;80310;153090
DOID10487 Hirschsprungs disease	13	4	0.000303841	0.0268966	1908;1910;2668;2674;3084;3782;3897;5594;5979;6663;8518;8929;9839
DOID9256 colorectal cancer	282	439	0.000387422	0.0328663	125;126;214;217;324;331;332;351;355;540;586;596;655;664;673;688;834;840;857;940;960;998;999;1012;1029;1030;1045;1084;1113;1235;1268;1287;1288;1312;1316;1401;1432;1435;1499;1545;1559;1604;1630;1656;1788;1789;1806;1823;1824;1825;1854;1871;1906;1950;1956;1958;2017;2043;2047;2065;2066;2099;2146;2169;2214;2247;2252;2263;2353;2487;2521;2526;2778;2833;2876;2932;2938;2953;3066;3077;3082;3091;3156;3178;31…
DOID684 hepatocellular carcinoma	326	518	0.000412413	0.0335869	102;125;126;128;133;174;182;210;217;284;331;332;345;355;367;394;444;540;596;637;655;660;664;836;842;857;898;900;912;960;961;990;998;999;1000;1012;1021;1029;1050;1062;1147;1268;1269;1312;1314;1316;1373;1401;1432;1499;1523;1540;1545;1555;1588;1634;1656;1728;1788;1789;1843;1854;1915;1950;1956;1958;2017;2034;2042;2045;2065;2099;2146;2153;2176;2182;2247;2263;2267;2321;2353;2556;2562;2677;2697;2752;282…
DOID768 retinoblastoma	54	57	0.000459627	0.0359923	332;367;657;658;659;836;898;1009;1021;1028;1029;1131;1133;1871;3091;3122;3479;3486;3553;3667;4193;4194;4363;4524;4548;4659;4683;4843;4915;5451;5454;5594;5925;5928;5933;5934;6869;7020;7021;7048;7157;7422;7913;8091;8125;8851;9134;9590;9928;10082;10855;23380;23435;55038
DOID769 neuroblastoma	146	205	0.000494491	0.0372883	214;238;332;351;444;481;578;580;596;627;663;834;842;960;1028;1029;1312;1386;1499;1588;1641;1644;1676;1728;1810;1843;1950;1956;1958;2034;2247;2309;2321;2395;2668;2729;2778;2932;3082;3091;3169;3458;3479;3480;3553;3688;3725;3897;4133;4193;4287;4363;4684;4739;4760;4772;4808;4842;4843;4851;4915;4988;5031;5127;5293;5294;5295;5578;5594;5599;5621;5629;5649;5663;5664;5724;5728;5743;5747;5764;5910;5925;597…
DOID1040 chronic lymphocytic leukemia	76	91	0.000528063	0.0383977	355;596;677;914;931;1789;2214;2247;2309;2321;2331;2778;3059;3394;3458;3576;3676;3688;3717;4023;4170;4193;4311;4524;4684;4780;4843;4853;4907;4919;5140;5142;5144;5294;5324;5450;5579;5610;5728;5743;5800;6367;6387;6406;6772;6790;6850;7037;7157;7422;8600;8626;8743;8829;8864;9214;10018;10673;11009;22943;23089;23641;27086;27115;54878;57103;57379;79368;80380;80781;83417;115352;151011;152137;283518;574028
DOID10652 Alzheimers disease	160	230	0.000588614	0.0413248	19;102;153;217;288;320;351;355;358;361;571;590;624;627;654;728;815;831;836;857;892;1029;1030;1080;1113;1129;1269;1312;1325;1352;1355;1356;1378;1401;1410;1432;1435;1453;1499;1588;1627;1812;1816;1827;1859;1965;2099;2244;2246;2280;2444;2752;2778;2784;2904;2932;3077;3084;3098;3176;3356;3358;3416;3479;3553;3576;3579;3658;3685;3688;3925;4023;4036;4040;4155;4205;4311;4524;4684;4739;4747;4842;4843;4851;4…
DOID12930 dilated cardiomyopathy	45	45	0.000627326	0.0425745	70;153;355;1000;1113;1129;1401;1410;1525;1605;1829;1909;1910;2070;2099;2218;3077;3458;3479;3553;3920;4306;4604;4882;4982;5054;5236;5350;6262;6444;7112;7157;7168;7273;8048;8743;9093;9370;9531;10060;10529;11155;29119;131118;282996
DOID2841 asthma	145	206	0.000724009	0.047551	90;128;284;384;488;596;627;658;659;728;836;843;942;969;999;1080;1122;1128;1129;1131;1241;1277;1385;1401;1495;1545;1728;1843;1901;1906;1910;1950;1956;1958;2017;2113;2181;2205;2206;2247;2312;2332;2729;2833;2869;2908;3115;3117;3176;3458;3486;3553;3554;3568;3574;3576;3577;3600;3603;3620;3627;3631;3659;3662;3676;3690;3953;3958;4087;4254;4524;4589;4602;4629;4638;4780;4842;4843;5048;5054;5144;5578;5594;…
DOID1612 mammary cancer	85	107	0.000758435	0.0478529	197;355;590;664;675;836;857;863;960;998;1021;1029;1499;1525;1588;1789;1825;1902;1950;1956;1977;2020;2034;2065;2099;2113;2146;2697;3037;3082;3091;3205;3458;3479;3480;3576;3655;3659;3688;3716;3717;3725;4040;4087;4851;5241;5295;5578;5584;5728;5744;5747;5753;5793;5879;6303;6400;6548;6615;7046;7074;7082;7157;7422;8073;8412;8493;8600;8654;8743;8754;9076;9314;9770;9839;10370;10371;10499;10728;23336;2907…
DOID3347 osteosarcoma	93	120	0.000775611	0.0478529	355;596;604;637;650;815;836;857;898;960;988;1000;1003;1009;1029;1030;1277;1432;1499;1634;1719;1843;1902;1956;2066;2099;2146;2200;2247;2263;2335;3037;3082;3091;3308;3417;3479;3486;3576;3676;3685;3688;3690;3725;4045;4087;4089;4193;4322;4524;4771;4851;4856;4982;5154;5156;5578;5584;5594;5599;5716;5743;5747;5925;6198;6387;6416;6495;6850;7046;7150;7157;7341;7421;7422;7474;7490;7514;7799;8434;8600;8795;…
